# Supplementary material for: Economic estimation of Bitcoin mining’s climate damages demonstrates closer resemblance to digital crude than digital gold
Source: Sci Rep. 2022 Sep 29;12:14512. doi: 10.1038/s41598-022-18686-8 (PMC9522801; doi:10.1038/s41598-022-18686-8)
Supplement: Supplementary file 1 — Supplementary Information. [file 41598_2022_18686_MOESM1_ESM.xlsx]

## Sheet: Overview
Supplementary Information file for "Economic Estimation of Bitcoin Mining’s Climate Damages Demonstrates Closer Resemblance to Digital Crude than Digital Gold"
Overview:
- Data and calculations used to produce all figures and tables in the manuscript are provided in this file.
- Supplementary Tables 1-3 referenced in the manuscript are also provided in this file.

## Sheet: Bitcoin Data
Bitcoin Price and Energy Use
Sources:	https://finance.yahoo.com/quote/BTC-USD?p=BTC-USD
	https://www.blockchain.com/charts/hash-rate?timespan=2years&showDataPoints=true
	https://bitinfocharts.com/comparison/bitcoin-confirmationtime.html#1y
			Network Hashrate (7-day average)	Rig Power Efficiency	Power required	Energy consumed per day	block time	Reward	Energy per coin	Coins created
	Date	BTC price	TH/s	J/GH	MW	MWh/d	minutes	coins/block	kWh/coin	coins/day
	2016-01-01	434.334	709977	0.174845	124.136	2979.27	10.8053	25	894.22	3331.7
	2016-01-02	433.438	681636	0.174751	119.117	2858.81	9.94667	25	789.878	3619.3
	2016-01-03	430.011	684711	0.174658	119.59	2870.16	9.89218	25	788.67	3639.24
	2016-01-04	433.091	712938	0.174564	124.453	2986.88	7.97063	25	661.313	4516.58
	2016-01-05	431.96	718377	0.17447	125.335	3008.05	9.19671	25	768.448	3914.44
	2016-01-06	429.105	712475	0.174376	124.239	2981.73	10.1985	25	844.697	3529.94
	2016-01-07	458.048	719115	0.174283	125.329	3007.9	9.74422	25	814.157	3694.5
	2016-01-08	453.23	747147	0.174189	130.145	3123.48	8.36676	25	725.928	4302.74
	2016-01-09	447.611	754524	0.174096	131.359	3152.62	9.46755	25	829.101	3802.46
	2016-01-10	447.991	750836	0.174002	130.647	3135.53	8.29848	25	722.781	4338.15
	2016-01-11	448.428	756000	0.173909	131.475	3155.4	8.48559	25	743.761	4242.49
	2016-01-12	435.69	785508	0.173815	136.533	3276.8	8.42049	25	766.451	4275.29
	2016-01-13	432.371	802441	0.173722	139.402	3345.64	9.73649	25	904.854	3697.43
	2016-01-14	430.306	779600	0.173629	135.361	3248.66	10.8764	25	981.497	3309.91
	2016-01-15	364.331	761319	0.173535	132.116	3170.78	11.7801	25	1037.55	3056.01
	2016-01-16	387.536	747802	0.173442	129.7	3112.81	10.1674	25	879.141	3540.74
	2016-01-17	382.299	734284	0.173349	127.287	3054.9	9.53775	25	809.357	3774.48
	2016-01-18	387.168	745321	0.173256	129.131	3099.15	8.30819	25	715.231	4333.07
	2016-01-19	380.149	742101	0.173163	128.504	3084.1	10.849	25	929.428	3318.28
	2016-01-20	420.23	753370	0.17307	130.386	3129.26	9.38542	25	815.816	3835.74
	2016-01-21	410.262	762225	0.172977	131.847	3164.34	10.5954	25	931.315	3397.71
	2016-01-22	382.492	783155	0.172884	135.395	3249.48	8.18693	25	738.979	4397.25
	2016-01-23	387.491	815354	0.172791	140.886	3381.26	7.97346	25	748.899	4514.98
	2016-01-24	402.971	808109	0.172698	139.559	3349.42	8.49211	25	790.101	4239.23
	2016-01-25	391.726	827429	0.172606	142.819	3427.65	8.80669	25	838.507	4087.8
	2016-01-26	392.153	849697	0.172513	146.584	3518.01	9.03823	25	883.238	3983.08
	2016-01-27	394.972	873101	0.17242	150.54	3612.97	9.32495	25	935.854	3860.61
	2016-01-28	380.289	866436	0.172328	149.311	3583.46	9.87683	25	983.145	3644.9
	2016-01-29	379.474	867255	0.172235	149.372	3584.92	8.52229	25	848.659	4224.22
	2016-01-30	378.255	884505	0.172143	152.261	3654.26	7.69643	25	781.244	4677.49
	2016-01-31	368.767	897825	0.17205	154.471	3707.3	7.95359	25	819.066	4526.26
	2016-02-01	373.056	908054	0.171958	156.147	3747.53	8.69327	25	904.952	4141.13
	2016-02-02	374.448	916578	0.171865	157.528	3780.67	8.23759	25	865.101	4370.21
	2016-02-03	369.949	938741	0.171773	161.25	3870.01	8.0324	25	863.485	4481.85
	2016-02-04	389.594	951527	0.171681	163.359	3920.61	8.51369	25	927.192	4228.48
	2016-02-05	386.549	954084	0.171589	163.71	3929.04	7.71472	25	841.984	4666.41
	2016-02-06	376.522	964313	0.171497	165.376	3969.03	7.20375	25	794.22	4997.4
	2016-02-07	376.62	1.00055e+06	0.171404	171.499	4115.99	8.17519	25	934.693	4403.57
	2016-02-08	373.447	1.02553e+06	0.171312	175.686	4216.47	9.66149	25	1131.59	3726.13
	2016-02-09	376.029	1.05017e+06	0.17122	179.811	4315.46	7.96714	25	955.053	4518.56
	2016-02-10	381.649	1.06544e+06	0.171128	182.327	4375.84	9.02409	25	1096.89	3989.32
	2016-02-11	379.654	1.1085e+06	0.171036	189.595	4550.27	7.52049	25	950.562	4786.92
	2016-02-12	384.263	1.10842e+06	0.170945	189.478	4547.48	8.44873	25	1067.23	4260.99
	2016-02-13	391.86	1.07874e+06	0.170853	184.306	4423.34	9.18333	25	1128.36	3920.15
	2016-02-14	407.23	1.09819e+06	0.170761	187.527	4500.65	8.68474	25	1085.75	4145.2
	2016-02-15	400.185	1.07669e+06	0.170669	183.758	4410.2	9.45811	25	1158.67	3806.26
	2016-02-16	407.488	1.05622e+06	0.170578	180.168	4324.04	10.2923	25	1236.23	3497.77
	2016-02-17	416.322	1.00301e+06	0.170486	170.998	4103.96	9.46065	25	1078.5	3805.24
	2016-02-18	422.373	1.0245e+06	0.170395	174.569	4189.65	8.39714	25	977.252	4287.17
	2016-02-19	420.785	1.02929e+06	0.170303	175.292	4207.01	10.0691	25	1176.69	3575.3
	2016-02-20	437.164	1.02852e+06	0.170212	175.066	4201.58	9.60422	25	1120.91	3748.35
	2016-02-21	438.798	1.02334e+06	0.17012	174.091	4178.18	11.216	25	1301.74	3209.7
	2016-02-22	437.748	1.02178e+06	0.170029	173.732	4169.57	11.3604	25	1315.77	3168.91
	2016-02-23	420.736	1.03524e+06	0.169937	175.926	4222.22	10.5538	25	1237.79	3411.09
	2016-02-24	424.955	993827	0.169846	168.798	4051.15	12.2531	25	1378.86	2938.03
	2016-02-25	424.544	1.00079e+06	0.169755	169.89	4077.35	9.22763	25	1045.12	3901.32
	2016-02-26	432.152	991505	0.169664	168.223	4037.34	10.2719	25	1151.98	3504.71
	2016-02-27	432.519	997310	0.169573	169.117	4058.8	9.85034	25	1110.57	3654.7
	2016-02-28	433.504	1.01937e+06	0.169482	172.764	4146.35	10.7725	25	1240.74	3341.84
	2016-02-29	437.697	1.01937e+06	0.169391	172.672	4144.12	10.5957	25	1219.72	3397.59
	2016-03-01	435.123	1.02517e+06	0.1693	173.562	4165.48	10.3833	25	1201.43	3467.09
	2016-03-02	423.989	1.03911e+06	0.169209	175.826	4219.82	9.23153	25	1082.1	3899.68
	2016-03-03	421.651	1.01937e+06	0.169118	172.394	4137.45	10.5336	25	1210.61	3417.64
	2016-03-04	410.939	1.04375e+06	0.169027	176.422	4234.13	9.34237	25	1098.8	3853.41
	2016-03-05	400.57	1.05536e+06	0.168936	178.289	4278.93	9.60878	25	1142.09	3746.57
	2016-03-06	407.707	1.05501e+06	0.168846	178.133	4275.2	9.76847	25	1160.06	3685.33
	2016-03-07	414.321	1.08078e+06	0.168755	182.387	4377.28	10.5895	25	1287.59	3399.6
	2016-03-08	413.972	1.04926e+06	0.168664	176.972	4247.33	9.49015	25	1119.66	3793.41
	2016-03-09	414.86	1.08048e+06	0.168574	182.14	4371.35	8.63571	25	1048.6	4168.73
	2016-03-10	417.131	1.08513e+06	0.168483	182.827	4387.84	9.25215	25	1127.69	3890.99
	2016-03-11	421.69	1.08392e+06	0.168393	182.524	4380.56	8.92958	25	1086.57	4031.54
	2016-03-12	411.624	1.09067e+06	0.168302	183.562	4405.48	9.94363	25	1216.85	3620.41
	2016-03-13	414.065	1.06367e+06	0.168212	178.921	4294.11	11.0252	25	1315.09	3265.25
	2016-03-14	416.438	1.08279e+06	0.168121	182.04	4368.97	9.41963	25	1143.17	3821.81
	2016-03-15	416.83	1.06817e+06	0.168031	179.485	4307.64	9.00238	25	1077.2	3998.94
	2016-03-16	417.011	1.07829e+06	0.167941	181.089	4346.14	9.38728	25	1133.29	3834.98
	2016-03-17	420.621	1.04679e+06	0.167851	175.704	4216.9	10.2911	25	1205.46	3498.16
	2016-03-18	409.548	1.04584e+06	0.167761	175.451	4210.83	10.569	25	1236.23	3406.19
	2016-03-19	410.444	1.05712e+06	0.167671	177.248	4253.95	10.5238	25	1243.54	3420.83
	2016-03-20	413.755	1.0647e+06	0.16758	178.423	4282.15	9.92511	25	1180.58	3627.16
	2016-03-21	413.307	1.04177e+06	0.16749	174.487	4187.7	10.3201	25	1200.49	3488.32
	2016-03-22	418.089	1.02563e+06	0.167401	171.691	4120.58	9.79842	25	1121.53	3674.06
	2016-03-23	418.041	1.05121e+06	0.167311	175.879	4221.09	9.64821	25	1131.28	3731.26
	2016-03-24	416.394	1.06649e+06	0.167221	178.339	4280.14	9.78912	25	1163.86	3677.55
	2016-03-25	417.177	1.07824e+06	0.167131	180.208	4324.98	9.87249	25	1186.07	3646.5
	2016-03-26	417.945	1.07354e+06	0.167041	179.326	4303.81	9.20882	25	1100.92	3909.29
	2016-03-27	426.765	1.10527e+06	0.166951	184.527	4428.65	10.3113	25	1268.48	3491.3
	2016-03-28	424.231	1.09705e+06	0.166862	183.055	4393.32	8.58088	25	1047.18	4195.37
	2016-03-29	416.516	1.11938e+06	0.166772	186.681	4480.34	9.1741	25	1141.75	3924.09
	2016-03-30	414.816	1.12878e+06	0.166683	188.148	4515.55	9.72721	25	1220.1	3700.96
	2016-03-31	416.729	1.10527e+06	0.166593	184.131	4419.14	11.5884	25	1422.53	3106.54
	2016-04-01	417.96	1.09484e+06	0.166504	182.295	4375.07	9.45915	25	1149.57	3805.84
	2016-04-02	420.873	1.09276e+06	0.166414	181.85	4364.4	10.4004	25	1260.87	3461.42
	2016-04-03	420.904	1.10005e+06	0.166325	182.965	4391.16	10.1245	25	1234.96	3555.72
	2016-04-04	421.444	1.09457e+06	0.166236	181.957	4366.96	8.64478	25	1048.65	4164.36
	2016-04-05	424.03	1.08425e+06	0.166146	180.145	4323.47	9.30301	25	1117.26	3869.71
	2016-04-06	423.413	1.121e+06	0.166057	186.15	4467.61	9.19745	25	1141.41	3914.13
	2016-04-07	422.745	1.13167e+06	0.165968	187.82	4507.69	10.2325	25	1281.25	3518.2
	2016-04-08	420.349	1.121e+06	0.165879	185.95	4462.81	10.0106	25	1240.99	3596.17
	2016-04-09	419.411	1.13878e+06	0.16579	188.797	4531.13	8.78447	25	1105.66	4098.14
	2016-04-10	421.564	1.15062e+06	0.165701	190.659	4575.82	8.50539	25	1081.09	4232.61
	2016-04-11	422.483	1.15299e+06	0.165612	190.949	4582.78	9.42211	25	1199.43	3820.8
	2016-04-12	425.19	1.14944e+06	0.165523	190.258	4566.2	9.68209	25	1228.07	3718.2
	2016-04-13	423.734	1.16247e+06	0.165434	192.312	4615.5	8.79593	25	1127.71	4092.8
	2016-04-14	424.282	1.20477e+06	0.165345	199.202	4780.86	8.79837	25	1168.44	4091.67
	2016-04-15	429.713	1.1968e+06	0.165256	197.779	4746.7	10.2904	25	1356.82	3498.4
	2016-04-16	430.572	1.17208e+06	0.165167	193.59	4646.16	10.3035	25	1329.77	3493.96
	2016-04-17	427.399	1.1873e+06	0.165079	195.998	4703.96	9.27574	25	1212.02	3881.09
	2016-04-18	428.591	1.1785e+06	0.16499	194.44	4666.57	10.7132	25	1388.72	3360.35
	2016-04-19	435.509	1.1828e+06	0.164901	195.046	4681.1	9.631	25	1252.32	3737.93
	2016-04-20	441.389	1.1828e+06	0.164813	194.941	4678.58	8.69747	25	1130.33	4139.13
	2016-04-21	449.425	1.19041e+06	0.164724	196.09	4706.17	9.53918	25	1247.03	3773.91
	2016-04-22	445.737	1.19041e+06	0.164636	195.985	4703.64	10.115	25	1321.6	3559.06
	2016-04-23	450.282	1.179e+06	0.164547	194.001	4656.01	9.96968	25	1289.42	3610.95
	2016-04-24	458.555	1.17519e+06	0.164459	193.27	4638.49	10.9528	25	1411.23	3286.84
	2016-04-25	461.426	1.146e+06	0.164371	188.37	4520.87	11.2092	25	1407.65	3211.65
	2016-04-26	466.089	1.12824e+06	0.164282	185.35	4448.4	9.65927	25	1193.56	3726.99
	2016-04-27	444.687	1.10032e+06	0.164194	180.667	4336.01	10.9173	25	1314.93	3297.51
	2016-04-28	449.011	1.09142e+06	0.164106	179.109	4298.62	10.6199	25	1268.08	3389.87
	2016-04-29	455.097	1.10917e+06	0.164018	181.923	4366.16	9.3385	25	1132.59	3855.01
	2016-04-30	448.318	1.12691e+06	0.16393	184.734	4433.63	9.72089	25	1197.19	3703.36
	2016-05-01	451.875	1.16242e+06	0.163842	190.453	4570.87	9.2771	25	1177.9	3880.52
	2016-05-02	444.669	1.17001e+06	0.163754	191.594	4598.25	9.31953	25	1190.38	3862.85
	2016-05-03	450.304	1.19791e+06	0.163666	196.056	4705.35	9.54327	25	1247.35	3772.29
	2016-05-04	446.722	1.23851e+06	0.163578	202.592	4862.21	8.60908	25	1162.76	4181.63
	2016-05-05	447.976	1.23597e+06	0.16349	202.069	4849.65	9.26204	25	1247.71	3886.83
	2016-05-06	459.603	1.25627e+06	0.163402	205.277	4926.65	8.87202	25	1214.15	4057.7
	2016-05-07	458.536	1.24992e+06	0.163315	204.131	4899.14	9.62756	25	1310.19	3739.27
	2016-05-08	458.548	1.25754e+06	0.163227	205.264	4926.33	8.59712	25	1176.45	4187.45
	2016-05-09	460.483	1.28545e+06	0.163139	209.707	5032.97	8.43353	25	1179.05	4268.68
	2016-05-10	450.895	1.27276e+06	0.163052	207.526	4980.62	9.10485	25	1259.66	3953.94
	2016-05-11	452.728	1.25831e+06	0.162964	205.059	4921.43	10.8336	25	1481.02	3323
	2016-05-12	454.766	1.24452e+06	0.162877	202.704	4864.89	10.1815	25	1375.89	3535.81
	2016-05-13	455.67	1.2639e+06	0.162789	205.748	4937.96	9.64002	25	1322.28	3734.43
	2016-05-14	455.671	1.25574e+06	0.162702	204.311	4903.45	9.96435	25	1357.21	3612.88
	2016-05-15	457.568	1.228e+06	0.162614	199.689	4792.55	10.3839	25	1382.37	3466.89
	2016-05-16	454.163	1.22204e+06	0.162527	198.615	4766.75	10.2213	25	1353.4	3522.06
	2016-05-17	453.783	1.23308e+06	0.16244	200.301	4807.22	10.1278	25	1352.4	3554.58
	2016-05-18	454.619	1.25377e+06	0.162352	203.553	4885.26	9.37527	25	1272.24	3839.89
	2016-05-19	438.715	1.21101e+06	0.162265	196.504	4716.1	12.046	25	1578.06	2988.55
	2016-05-20	442.676	1.2179e+06	0.162178	197.517	4740.41	9.61421	25	1265.98	3744.46
	2016-05-21	443.188	1.22066e+06	0.162091	197.858	4748.6	10.3452	25	1364.58	3479.89
	2016-05-22	439.323	1.27998e+06	0.162004	207.362	4976.69	7.82138	25	1081.24	4602.77
	2016-05-23	444.155	1.33516e+06	0.161917	216.185	5188.44	7.97713	25	1149.69	4512.9
	2016-05-24	445.981	1.33078e+06	0.16183	215.361	5168.66	9.74059	25	1398.49	3695.87
	2016-05-25	449.599	1.36061e+06	0.161743	220.069	5281.65	10.4559	25	1534.01	3443.03
	2016-05-26	453.384	1.34897e+06	0.161656	218.07	5233.67	10.7456	25	1562.19	3350.22
	2016-05-27	473.464	1.35121e+06	0.161569	218.313	5239.52	10.3141	25	1501.14	3490.35
	2016-05-28	530.04	1.28563e+06	0.161483	207.607	4982.56	10.8826	25	1506.2	3308.04
	2016-05-29	526.233	1.244e+06	0.161396	200.777	4818.65	9.73515	25	1303.06	3697.94
	2016-05-30	533.864	1.24117e+06	0.161309	200.213	4805.11	10.0525	25	1341.77	3581.18
	2016-05-31	531.386	1.22419e+06	0.161223	197.367	4736.8	11.3005	25	1486.9	3185.69
	2016-06-01	536.92	1.2341e+06	0.161136	198.857	4772.58	10.0594	25	1333.6	3578.73
	2016-06-02	537.972	1.23268e+06	0.161049	198.523	4764.54	10.372	25	1372.72	3470.89
	2016-06-03	569.194	1.24542e+06	0.160963	200.466	4811.2	10.2127	25	1364.87	3525.03
	2016-06-04	572.727	1.20579e+06	0.160876	193.983	4655.59	12.0861	25	1563	2978.62
	2016-06-05	574.977	1.24259e+06	0.16079	199.796	4795.11	8.51735	25	1134.49	4226.67
	2016-06-06	585.537	1.30345e+06	0.160704	209.47	5027.27	8.4502	25	1180.04	4260.26
	2016-06-07	576.597	1.30062e+06	0.160617	208.902	5013.66	10.2812	25	1431.84	3501.54
	2016-06-08	581.645	1.30579e+06	0.160531	209.62	5030.88	9.61389	25	1343.51	3744.58
	2016-06-09	574.63	1.33453e+06	0.160445	214.119	5138.87	8.98929	25	1283.19	4004.76
	2016-06-10	577.47	1.3666e+06	0.160359	219.146	5259.5	10.0954	25	1474.9	3565.99
	2016-06-11	606.727	1.34176e+06	0.160273	215.048	5161.15	9.17692	25	1315.65	3922.88
	2016-06-12	672.784	1.30442e+06	0.160187	208.951	5014.83	9.91598	25	1381.3	3630.5
	2016-06-13	704.376	1.3276e+06	0.160101	212.549	5101.19	8.92112	25	1264.12	4035.37
	2016-06-14	685.559	1.31228e+06	0.160015	209.985	5039.63	10.9413	25	1531.67	3290.29
	2016-06-15	694.469	1.29697e+06	0.159929	207.422	4978.14	9.40658	25	1300.76	3827.11
	2016-06-16	766.308	1.30393e+06	0.159843	208.424	5002.17	9.58691	25	1332.09	3755.12
	2016-06-17	748.909	1.29418e+06	0.159757	206.755	4962.12	9.77707	25	1347.64	3682.08
	2016-06-18	756.227	1.31228e+06	0.159671	209.534	5028.81	9.14146	25	1276.96	3938.1
	2016-06-19	763.781	1.33456e+06	0.159585	212.976	5111.43	8.13729	25	1155.37	4424.08
	2016-06-20	737.226	1.37772e+06	0.1595	219.746	5273.91	8.7876	25	1287.36	4096.68
	2016-06-21	666.652	1.38493e+06	0.159414	220.778	5298.66	9.58881	25	1411.33	3754.37
	2016-06-22	596.116	1.36935e+06	0.159328	218.177	5236.24	11.2171	25	1631.53	3209.4
	2016-06-23	623.977	1.37014e+06	0.159243	218.184	5236.43	10.3301	25	1502.58	3484.95
	2016-06-24	665.299	1.34212e+06	0.159157	213.609	5126.61	11.1534	25	1588.3	3227.73
	2016-06-25	665.123	1.34259e+06	0.159072	213.569	5125.65	8.88693	25	1265.31	4050.89
	2016-06-26	629.367	1.3329e+06	0.158986	211.914	5085.93	9.76998	25	1380.26	3684.76
	2016-06-27	655.275	1.32993e+06	0.158901	211.327	5071.85	9.86156	25	1389.34	3650.54
	2016-06-28	647.001	1.35968e+06	0.158816	215.938	5182.51	9.71588	25	1398.69	3705.27
	2016-06-29	639.89	1.3686e+06	0.15873	217.239	5213.73	9.83071	25	1423.74	3661.99
	2016-06-30	673.337	1.39835e+06	0.158645	221.842	5324.2	9.66267	25	1429.05	3725.68
	2016-07-01	676.296	1.38496e+06	0.15856	219.6	5270.39	9.20699	25	1347.9	3910.07
	2016-07-02	703.702	1.38794e+06	0.158475	219.953	5278.88	9.73367	25	1427.3	3698.5
	2016-07-03	658.664	1.39835e+06	0.15839	221.484	5315.62	9.20942	25	1359.83	3909.04
	2016-07-04	683.662	1.40556e+06	0.158305	222.506	5340.15	9.70817	25	1440.08	3708.22
	2016-07-05	670.627	1.40813e+06	0.15822	222.794	5347.06	9.89908	25	1470.3	3636.7
	2016-07-06	677.331	1.39718e+06	0.158135	220.943	5302.62	10.2565	25	1510.74	3509.95
	2016-07-07	640.562	1.37279e+06	0.15805	216.968	5207.24	10.5623	25	1527.79	3408.35
	2016-07-08	666.523	1.3709e+06	0.157965	216.554	5197.29	9.90609	25	1430.14	3634.13
	2016-07-09	650.96	1.36764e+06	0.15788	215.923	5182.14	9.69463	18.75	1860.7	2785.05
	2016-07-10	649.36	1.37522e+06	0.157795	217.002	5208.06	9.20759	12.5	2664.09	1954.91
	2016-07-11	647.659	1.37218e+06	0.15771	216.408	5193.79	10.0883	12.5	2910.93	1784.24
	2016-07-12	664.551	1.37673e+06	0.157626	217.008	5208.2	10.0423	12.5	2905.68	1792.42
	2016-07-13	654.468	1.36461e+06	0.157541	214.982	5159.56	11.2045	12.5	3211.69	1606.49
	2016-07-14	658.078	1.36006e+06	0.157456	214.15	5139.61	10.2001	12.5	2912.48	1764.69
	2016-07-15	663.255	1.33884e+06	0.157372	210.697	5056.72	10.631	12.5	2986.55	1693.16
	2016-07-16	660.767	1.34036e+06	0.157287	210.822	5059.72	9.19321	12.5	2584.17	1957.97
	2016-07-17	679.459	1.34945e+06	0.157203	212.138	5091.31	9.5217	12.5	2693.22	1890.42
	2016-07-18	673.106	1.35864e+06	0.157118	213.468	5123.24	9.89944	12.5	2817.62	1818.29
	2016-07-19	672.864	1.3557e+06	0.157034	212.891	5109.38	11.1878	12.5	3175.7	1608.9
	2016-07-20	665.685	1.36792e+06	0.15695	214.695	5152.68	9.56256	12.5	2737.38	1882.34
	2016-07-21	665.012	1.36498e+06	0.156865	214.118	5138.83	10.7707	12.5	3074.93	1671.2
	2016-07-22	650.619	1.32263e+06	0.156781	207.364	4976.73	11.1779	12.5	3090.53	1610.32
	2016-07-23	655.556	1.29544e+06	0.156697	202.992	4871.8	11.1202	12.5	3009.75	1618.67
	2016-07-24	661.285	1.26057e+06	0.156613	197.422	4738.12	11.3669	12.5	2992.11	1583.54
	2016-07-25	654.097	1.26664e+06	0.156529	198.265	4758.36	11.2014	12.5	2961.13	1606.94
	2016-07-26	651.784	1.2348e+06	0.156445	193.177	4636.26	11.151	12.5	2872.17	1614.2
	2016-07-27	654.352	1.22722e+06	0.156361	191.888	4605.32	11.25	12.5	2878.33	1600
	2016-07-28	655.035	1.23935e+06	0.156277	193.681	4648.34	10.6197	12.5	2742.45	1694.96
	2016-07-29	656.992	1.2636e+06	0.156193	197.366	4736.78	9.77608	12.5	2572.62	1841.23
	2016-07-30	655.047	1.25299e+06	0.156109	195.603	4694.47	12.1098	12.5	3158.28	1486.4
	2016-07-31	624.681	1.28634e+06	0.156025	200.702	4816.85	9.29286	12.5	2486.79	1936.97
	2016-08-01	606.272	1.32273e+06	0.155941	206.268	4950.44	9.49553	12.5	2611.51	1895.63
	2016-08-02	547.465	1.3509e+06	0.155858	210.548	5053.15	9.34621	12.5	2623.77	1925.91
	2016-08-03	566.355	1.38406e+06	0.155774	215.6	5174.41	8.67088	12.5	2492.59	2075.91
	2016-08-04	578.289	1.38055e+06	0.15569	214.939	5158.53	9.34891	12.5	2679.26	1925.36
	2016-08-05	575.043	1.44244e+06	0.155607	224.453	5386.87	8.48974	12.5	2540.73	2120.21
	2016-08-06	587.778	1.44839e+06	0.155523	225.258	5406.2	8.73243	12.5	2622.73	2061.28
	2016-08-07	592.69	1.42862e+06	0.155439	222.064	5329.53	9.71959	12.5	2877.83	1851.93
	2016-08-08	591.054	1.42002e+06	0.155356	220.608	5294.6	9.7357	12.5	2863.7	1848.87
	2016-08-09	587.801	1.35837e+06	0.155273	210.917	5062.01	11.6679	12.5	3281.27	1542.7
	2016-08-10	592.103	1.35693e+06	0.155189	210.581	5053.95	9.33565	12.5	2621.22	1928.09
	2016-08-11	589.12	1.32969e+06	0.155106	206.243	4949.83	9.79989	12.5	2694.88	1836.76
	2016-08-12	587.559	1.30388e+06	0.155023	202.131	4851.16	9.66152	12.5	2603.86	1863.06
	2016-08-13	585.588	1.32682e+06	0.154939	205.577	4933.85	8.78129	12.5	2406.98	2049.81
	2016-08-14	570.473	1.34833e+06	0.154856	208.797	5011.13	8.86534	12.5	2468.08	2030.38
	2016-08-15	567.24	1.39449e+06	0.154773	215.829	5179.91	9.77329	12.5	2812.48	1841.75
	2016-08-16	577.439	1.3865e+06	0.15469	214.478	5147.47	10.7874	12.5	3084.88	1668.61
	2016-08-17	573.216	1.36132e+06	0.154607	210.469	5051.25	11.7238	12.5	3290	1535.33
	2016-08-18	574.318	1.38542e+06	0.154524	214.08	5137.91	9.35065	12.5	2669.05	1925
	2016-08-19	575.63	1.38801e+06	0.154441	214.365	5144.77	9.29264	12.5	2656.03	1937.02
	2016-08-20	581.697	1.39369e+06	0.154358	215.127	5163.06	9.31495	12.5	2671.87	1932.38
	2016-08-21	581.308	1.41994e+06	0.154275	219.06	5257.45	8.83272	12.5	2579.87	2037.88
	2016-08-22	586.753	1.45544e+06	0.154192	224.417	5386.02	9.09388	12.5	2721.1	1979.35
	2016-08-23	583.415	1.49249e+06	0.154109	230.006	5520.15	9.77392	12.5	2997.42	1841.64
	2016-08-24	580.182	1.49095e+06	0.154026	229.645	5511.48	9.38882	12.5	2874.79	1917.17
	2016-08-25	577.761	1.4539e+06	0.153944	223.818	5371.64	11.2468	12.5	3356.32	1600.46
	2016-08-26	579.651	1.41685e+06	0.153861	217.998	5231.95	10.8652	12.5	3158.11	1656.67
	2016-08-27	569.947	1.38752e+06	0.153778	213.37	5120.89	10.0641	12.5	2863.18	1788.53
	2016-08-28	573.912	1.37671e+06	0.153696	211.595	5078.28	9.40669	12.5	2653.88	1913.53
	2016-08-29	574.107	1.38338e+06	0.153613	212.505	5100.12	9.71186	12.5	2751.76	1853.4
	2016-08-30	577.503	1.40586e+06	0.153531	215.843	5180.23	8.79644	12.5	2531.54	2046.28
	2016-08-31	575.472	1.41682e+06	0.153448	217.409	5217.81	10.6889	12.5	3098.49	1683.99
	2016-09-01	572.303	1.4341e+06	0.153366	219.942	5278.61	10.3426	12.5	3033.03	1740.37
	2016-09-02	575.537	1.45167e+06	0.153284	222.516	5340.39	9.3195	12.5	2764.99	1931.43
	2016-09-03	598.212	1.41455e+06	0.153201	216.711	5201.08	11.4533	12.5	3309.42	1571.6
	2016-09-04	608.634	1.46159e+06	0.153119	223.796	5371.11	8.08408	12.5	2412.25	2226.6
	2016-09-05	606.59	1.42239e+06	0.153037	217.678	5224.28	10.2885	12.5	2986.1	1749.53
	2016-09-06	610.436	1.42396e+06	0.152955	217.801	5227.23	10.4629	12.5	3038.43	1720.37
	2016-09-07	614.544	1.44121e+06	0.152872	220.32	5287.69	9.60515	12.5	2821.62	1873.99
	2016-09-08	626.316	1.4271e+06	0.15279	218.046	5233.11	9.94028	12.5	2889.92	1810.81
	2016-09-09	622.861	1.45375e+06	0.152708	221.999	5327.98	10.1797	12.5	3013.18	1768.23
	2016-09-10	623.509	1.41612e+06	0.152626	216.137	5187.3	9.27828	12.5	2673.84	1940.01
	2016-09-11	606.719	1.45375e+06	0.152544	221.761	5322.26	8.75041	12.5	2587.33	2057.05
	2016-09-12	608.243	1.50195e+06	0.152462	228.991	5495.78	8.832	12.5	2696.6	2038.04
	2016-09-13	609.241	1.52988e+06	0.15238	233.124	5594.98	8.68646	12.5	2700.04	2072.19
	2016-09-14	610.684	1.55432e+06	0.152299	236.721	5681.3	9.32212	12.5	2942.32	1930.89
	2016-09-15	607.155	1.57712e+06	0.152217	240.064	5761.53	9.36764	12.5	2998.44	1921.51
	2016-09-16	606.973	1.55865e+06	0.152135	237.125	5691.01	10.308	12.5	3259.06	1746.21
	2016-09-17	605.984	1.56296e+06	0.152053	237.653	5703.67	8.841	12.5	2801.46	2035.97
	2016-09-18	609.874	1.53409e+06	0.151972	233.138	5595.32	9.86299	12.5	3065.92	1825
	2016-09-19	609.227	1.48117e+06	0.15189	224.975	5399.39	10.7516	12.5	3225.13	1674.16
	2016-09-20	608.312	1.47636e+06	0.151808	224.123	5378.96	9.69923	12.5	2898.43	1855.82
	2016-09-21	597.149	1.4956e+06	0.151727	226.923	5446.15	8.69096	12.5	2629.57	2071.12
	2016-09-22	596.298	1.49721e+06	0.151645	227.044	5449.07	10.2031	12.5	3088.73	1764.17
	2016-09-23	602.842	1.4539e+06	0.151564	220.36	5288.63	10.5245	12.5	3092.24	1710.29
	2016-09-24	602.625	1.48919e+06	0.151483	225.586	5414.06	8.65743	12.5	2603.99	2079.14
	2016-09-25	600.826	1.59452e+06	0.151401	241.412	5793.89	7.85153	12.5	2527.27	2292.55
	2016-09-26	608.043	1.61125e+06	0.15132	243.814	5851.53	9.23344	12.5	3001.65	1949.44
	2016-09-27	606.166	1.63453e+06	0.151239	247.205	5932.91	8.73204	12.5	2878.13	2061.37
	2016-09-28	604.728	1.66194e+06	0.151157	251.214	6029.14	9.64876	12.5	3231.88	1865.52
	2016-09-29	605.693	1.6888e+06	0.151076	255.137	6123.29	10.192	12.5	3467.13	1766.1
	2016-09-30	609.735	1.66423e+06	0.150995	251.29	6030.97	10.0444	12.5	3365.4	1792.05
	2016-10-01	613.983	1.61455e+06	0.150914	243.658	5847.79	9.24703	12.5	3004.15	1946.57
	2016-10-02	610.892	1.59399e+06	0.150833	240.427	5770.24	9.77069	12.5	3132.18	1842.25
	2016-10-03	612.133	1.56487e+06	0.150752	235.907	5661.77	9.84912	12.5	3097.97	1827.58
	2016-10-04	610.204	1.582e+06	0.150671	238.362	5720.68	9.20084	12.5	2924.17	1956.34
	2016-10-05	612.511	1.62311e+06	0.15059	244.425	5866.2	8.61168	12.5	2806.54	2090.19
	2016-10-06	613.021	1.65566e+06	0.150509	249.192	5980.62	8.96346	12.5	2978.17	2008.15
	2016-10-07	617.121	1.63339e+06	0.150428	245.709	5897.01	9.97273	12.5	3267.18	1804.92
	2016-10-08	619.108	1.70212e+06	0.150348	255.909	6141.82	8.63264	12.5	2945.56	2085.11
	2016-10-09	616.752	1.73547e+06	0.150267	260.784	6258.82	8.98698	12.5	3124.88	2002.9
	2016-10-10	618.994	1.69429e+06	0.150186	254.46	6107.03	11.5448	12.5	3916.9	1559.15
	2016-10-11	641.072	1.6634e+06	0.150106	249.686	5992.45	10.4266	12.5	3471.17	1726.35
	2016-10-12	636.192	1.6538e+06	0.150025	248.111	5954.67	9.97674	12.5	3300.45	1804.2
	2016-10-13	636.786	1.64211e+06	0.149944	246.226	5909.41	11.1651	12.5	3665.51	1612.17
	2016-10-14	640.378	1.58153e+06	0.149864	237.014	5688.33	10.7061	12.5	3383.33	1681.28
	2016-10-15	638.646	1.54848e+06	0.149783	231.937	5566.49	10.135	12.5	3134.23	1776.03
	2016-10-16	641.631	1.55766e+06	0.149703	233.187	5596.48	11.0781	12.5	3444.34	1624.83
	2016-10-17	639.193	1.53196e+06	0.149623	229.216	5501.17	11.4867	12.5	3510.56	1567.03
	2016-10-18	637.96	1.55032e+06	0.149542	231.838	5564.11	9.31817	12.5	2880.41	1931.71
	2016-10-19	630.52	1.54665e+06	0.149462	231.165	5547.95	11.2747	12.5	3475.07	1596.5
	2016-10-20	630.857	1.54297e+06	0.149382	230.492	5531.81	10.927	12.5	3358.11	1647.3
	2016-10-21	632.828	1.58336e+06	0.149301	236.398	5673.56	8.79685	12.5	2772.75	2046.19
	2016-10-22	657.294	1.61306e+06	0.149221	240.702	5776.85	9.69049	12.5	3110.03	1857.49
	2016-10-23	657.071	1.64292e+06	0.149141	245.027	5880.65	9.90312	12.5	3235.38	1817.61
	2016-10-24	653.761	1.61591e+06	0.149061	240.869	5780.86	10.109	12.5	3246.59	1780.6
	2016-10-25	657.588	1.63494e+06	0.148981	243.574	5845.79	10.318	12.5	3350.93	1744.53
	2016-10-26	678.304	1.63928e+06	0.148901	244.09	5858.15	10.5196	12.5	3423.62	1711.1
	2016-10-27	688.313	1.62996e+06	0.148821	242.572	5821.74	8.5534	12.5	2766.42	2104.43
	2016-10-28	689.651	1.63536e+06	0.148741	243.246	5837.9	9.75022	12.5	3162.27	1846.11
	2016-10-29	714.479	1.64437e+06	0.148661	244.454	5866.89	9.76555	12.5	3182.97	1843.21
	2016-10-31	701.864	1.6912e+06	0.148501	251.145	6027.49	8.55685	12.5	2865.35	2103.58
	2016-11-01	700.972	1.70561e+06	0.148422	253.149	6075.57	9.72868	12.5	3283.74	1850.2
	2016-11-02	729.793	1.71461e+06	0.148342	254.349	6104.37	9.99664	12.5	3390.18	1800.6
	2016-11-03	740.829	1.66238e+06	0.148262	246.468	5915.24	10.8241	12.5	3557.05	1662.96
	2016-11-04	688.7	1.66958e+06	0.148183	247.404	5937.69	9.29742	12.5	3066.95	1936.02
	2016-11-05	703.235	1.61015e+06	0.148103	238.468	5723.24	12.4378	12.5	3954.69	1447.2
	2016-11-06	703.418	1.57519e+06	0.148024	233.165	5595.96	9.80261	12.5	3047.5	1836.25
	2016-11-07	711.522	1.58889e+06	0.147944	235.067	5641.61	9.32484	12.5	2922.62	1930.33
	2016-11-08	703.131	1.59353e+06	0.147865	235.627	5655.05	10.0107	12.5	3145.07	1798.07
	2016-11-09	709.848	1.65957e+06	0.147785	245.26	5886.25	8.50454	12.5	2781.1	2116.52
	2016-11-10	723.273	1.64441e+06	0.147706	242.889	5829.34	9.64093	12.5	3122.23	1867.04
	2016-11-11	715.534	1.73926e+06	0.147627	256.761	6162.26	8.71855	12.5	2984.78	2064.56
	2016-11-12	716.411	1.76457e+06	0.147547	260.358	6248.6	8.76738	12.5	3043.55	2053.06
	2016-11-13	705.054	1.78989e+06	0.147468	263.951	6334.83	8.48065	12.5	2984.64	2122.48
	2016-11-14	702.031	1.78446e+06	0.147389	263.01	6312.24	10.2373	12.5	3590.03	1758.27
	2016-11-15	705.021	1.78989e+06	0.14731	263.668	6328.03	8.4407	12.5	2967.39	2132.53
	2016-11-16	711.619	1.80616e+06	0.147231	265.922	6382.14	9.21175	12.5	3266.15	1954.03
	2016-11-17	744.198	1.8134e+06	0.147151	266.844	6404.25	8.39357	12.5	2986.36	2144.5
	2016-11-18	740.977	1.80616e+06	0.147072	265.637	6375.28	9.11373	12.5	3227.92	1975.04
	2016-11-19	751.585	1.79857e+06	0.146993	264.378	6345.06	9.72984	12.5	3429.8	1849.98
	2016-11-20	751.616	1.82417e+06	0.146915	267.997	6431.92	10.1388	12.5	3622.91	1775.35
	2016-11-21	731.026	1.77132e+06	0.146836	260.092	6242.22	10.9201	12.5	3786.96	1648.34
	2016-11-22	739.248	1.76941e+06	0.146757	259.673	6232.14	10.5445	12.5	3650.82	1707.05
	2016-11-23	751.347	1.72656e+06	0.146678	253.249	6077.97	10.8461	12.5	3662.36	1659.58
	2016-11-24	744.594	1.73324e+06	0.146599	254.091	6098.19	9.7051	12.5	3287.98	1854.69
	2016-11-25	740.289	1.76526e+06	0.14652	258.646	6207.52	8.96471	12.5	3091.59	2007.87
	2016-11-26	741.649	1.78527e+06	0.146442	261.438	6274.52	9.50581	12.5	3313.58	1893.58
	2016-11-27	735.382	1.8353e+06	0.146363	268.62	6446.89	9.411	12.5	3370.65	1912.65
	2016-11-28	732.035	1.84331e+06	0.146285	269.647	6471.53	9.92708	12.5	3569.08	1813.22
	2016-11-29	735.813	1.90334e+06	0.146206	278.28	6678.72	8.84146	12.5	3280.53	2035.86
	2016-11-30	735.604	1.91135e+06	0.146127	279.3	6703.2	9.66141	12.5	3597.91	1863.08
	2016-12-01	745.691	1.86732e+06	0.146049	272.72	6545.28	10.0832	12.5	3666.53	1785.14
	2016-12-02	756.774	1.85531e+06	0.145971	270.821	6499.7	9.84532	12.5	3555.09	1828.28
	2016-12-03	777.944	1.84038e+06	0.145892	268.497	6443.92	10.1167	12.5	3621.72	1779.24
	2016-12-04	771.155	1.90248e+06	0.145814	277.407	6657.77	8.38149	12.5	3100.11	2147.59
	2016-12-05	773.872	1.87567e+06	0.145735	273.352	6560.45	9.6714	12.5	3524.93	1861.16
	2016-12-06	758.7	1.88303e+06	0.145657	274.278	6582.66	9.48268	12.5	3467.85	1898.2
	2016-12-07	764.224	1.90433e+06	0.145579	277.231	6653.54	9.56656	12.5	3536.19	1881.55
	2016-12-08	768.132	1.96854e+06	0.145501	286.424	6874.17	8.359	12.5	3192.29	2153.37
	2016-12-09	770.81	1.99501e+06	0.145423	290.12	6962.88	8.95393	12.5	3463.62	2010.29
	2016-12-10	772.794	1.91966e+06	0.145345	279.013	6696.3	10.7016	12.5	3981.18	1681.99
	2016-12-11	774.65	1.88708e+06	0.145266	274.129	6579.11	11.1246	12.5	4066.11	1618.03
	2016-12-12	769.731	1.96039e+06	0.145188	284.626	6831.03	7.71533	12.5	2927.98	2333.02
	2016-12-13	780.087	1.97261e+06	0.145111	286.247	6869.92	9.20021	12.5	3511.37	1956.48
	2016-12-14	780.556	1.97872e+06	0.145033	286.979	6887.49	8.05918	12.5	3083.75	2233.48
	2016-12-15	781.481	1.94206e+06	0.144955	281.511	6756.27	10.09	12.5	3787.28	1783.94
	2016-12-16	778.088	1.94687e+06	0.144877	282.056	6769.34	11.7148	12.5	4405.65	1536.51
	2016-12-17	784.907	1.97099e+06	0.144799	285.398	6849.55	10.4759	12.5	3986.41	1718.22
	2016-12-18	790.829	1.90751e+06	0.144721	276.057	6625.37	10.1803	12.5	3747.13	1768.12
	2016-12-19	790.53	1.90038e+06	0.144644	274.878	6597.06	10.3582	12.5	3796.3	1737.76
	2016-12-20	792.714	1.87268e+06	0.144566	270.725	6497.4	9.45673	12.5	3413.57	1903.41
	2016-12-21	800.876	1.89356e+06	0.144488	273.597	6566.33	10.4643	12.5	3817.32	1720.14
	2016-12-22	834.281	1.96404e+06	0.144411	283.629	6807.09	9.01468	12.5	3409.09	1996.74
	2016-12-23	864.54	2.02131e+06	0.144333	291.742	7001.8	9.11981	12.5	3547.51	1973.73
	2016-12-24	921.984	2.03673e+06	0.144256	293.809	7051.42	9.50482	12.5	3723.47	1893.78
	2016-12-25	898.822	2.02792e+06	0.144178	292.381	7017.15	10.4698	12.5	4081.57	1719.23
	2016-12-26	896.183	2.06095e+06	0.144101	296.985	7127.64	8.73808	12.5	3460.1	2059.95
	2016-12-27	907.61	2.06976e+06	0.144023	298.094	7154.26	10.1192	12.5	4021.99	1778.79
	2016-12-28	933.198	2.06316e+06	0.143946	296.983	7127.59	9.23323	12.5	3656.15	1949.48
	2016-12-29	975.921	2.08294e+06	0.143869	299.67	7192.09	8.73374	12.5	3489.66	2060.97
	2016-12-30	973.497	2.08657e+06	0.143791	300.03	7200.72	9.68067	12.5	3872.65	1859.38
	2016-12-31	961.238	2.13902e+06	0.143714	307.407	7377.77	9.14257	12.5	3747.32	1968.81
	2017-01-01	963.743	2.10509e+06	0.143637	302.368	7256.84	9.66903	12.5	3898.15	1861.61
	2017-01-02	998.325	2.46361e+06	0.14356	353.675	8488.21	9.28964	12.5	4380.69	1937.64
	2017-01-03	1021.75	2.52678e+06	0.143483	362.549	8701.18	9.07285	12.5	4385.81	1983.94
	2017-01-04	1043.84	2.58995e+06	0.143406	371.413	8913.92	8.77093	12.5	4343.52	2052.23
	2017-01-05	1154.73	2.43203e+06	0.143329	348.579	8365.89	9.38246	12.5	4360.7	1918.47
	2017-01-06	1013.38	2.21093e+06	0.143252	316.72	7601.27	10.3313	12.5	4362.84	1742.28
	2017-01-07	902.201	2.54257e+06	0.143175	364.032	8736.77	8.95611	12.5	4347.08	2009.8
	2017-01-08	908.585	2.19514e+06	0.143098	314.12	7538.88	10.3337	12.5	4328.02	1741.87
	2017-01-09	911.199	2.63733e+06	0.143021	377.193	9052.63	8.70309	12.5	4377	2068.23
	2017-01-10	902.828	2.14776e+06	0.142944	307.01	7368.25	10.5762	12.5	4329.35	1701.93
	2017-01-11	907.679	2.67958e+06	0.142867	382.825	9187.8	8.96646	12.5	4576.78	2007.48
	2017-01-12	777.757	2.56235e+06	0.142791	365.88	8781.11	9.45752	12.5	4613.75	1903.25
	2017-01-13	804.834	2.8973e+06	0.142714	413.485	9923.64	8.33789	12.5	4596.79	2158.82
	2017-01-14	823.984	2.52886e+06	0.142637	360.709	8657.02	9.64611	12.5	4639.25	1866.04
	2017-01-15	818.412	2.88055e+06	0.142561	410.653	9855.68	8.34835	12.5	4571.04	2156.11
	2017-01-16	821.798	2.79681e+06	0.142484	398.502	9564.04	8.63184	12.5	4586.4	2085.3
	2017-01-17	831.534	2.83031e+06	0.142408	403.058	9673.38	8.5356	12.5	4587.12	2108.81
	2017-01-18	907.938	2.64609e+06	0.142331	376.621	9038.9	9.11751	12.5	4578.46	1974.22
	2017-01-19	886.618	2.52886e+06	0.142255	359.742	8633.8	9.604	12.5	4606.61	1874.22
	2017-01-20	899.073	2.91405e+06	0.142178	414.314	9943.54	8.27672	12.5	4572.22	2174.77
	2017-01-21	895.026	3.16526e+06	0.142102	449.789	10794.9	7.59991	12.5	4557.81	2368.45
	2017-01-22	921.789	3.03128e+06	0.142026	430.519	10332.5	7.96676	12.5	4573.12	2259.39
	2017-01-23	924.673	3.39897e+06	0.141949	482.482	11579.6	8.1682	12.5	5254.68	2203.67
	2017-01-24	921.012	2.71527e+06	0.141873	385.224	9245.37	10.4773	12.5	5381.47	1718
	2017-01-25	892.687	2.91061e+06	0.141797	412.716	9905.18	9.72886	12.5	5353.67	1850.17
	2017-01-26	901.542	2.93015e+06	0.141721	415.263	9966.31	9.5849	12.5	5307	1877.95
	2017-01-27	917.586	3.06689e+06	0.141645	434.408	10425.8	9.35785	12.5	5420.17	1923.52
	2017-01-28	919.75	3.32083e+06	0.141569	470.126	11283	8.34098	12.5	5228.41	2158.02
	2017-01-29	921.59	2.96922e+06	0.141493	420.122	10082.9	9.59452	12.5	5374.49	1876.07
	2017-01-30	919.496	3.26223e+06	0.141417	461.333	11072	8.68263	12.5	5340.79	2073.1
	2017-01-31	920.382	2.85201e+06	0.141341	403.105	9674.52	9.94491	12.5	5345.12	1809.97
	2017-02-01	970.403	2.83247e+06	0.141265	400.129	9603.09	9.95828	12.5	5312.79	1807.54
	2017-02-02	989.023	3.75059e+06	0.141189	529.541	12709	7.48524	12.5	5284.99	2404.73
	2017-02-03	1011.8	3.06689e+06	0.141113	432.778	10386.7	9.16391	12.5	5287.91	1964.23
	2017-02-04	1029.91	2.91061e+06	0.141037	410.505	9852.12	9.68277	12.5	5299.77	1858.97
	2017-02-05	1042.9	3.043e+06	0.140962	428.946	10294.7	10.0345	12.5	5739.01	1793.81
	2017-02-06	1027.34	3.33681e+06	0.140886	470.109	11282.6	9.04277	12.5	5668.11	1990.54
	2017-02-07	1038.15	2.62328e+06	0.14081	369.384	8865.22	11.4824	12.5	5655.22	1567.62
	2017-02-08	1061.35	3.16892e+06	0.140735	445.976	10703.4	9.39823	12.5	5588.52	1915.25
	2017-02-09	1063.07	3.06399e+06	0.140659	430.977	10343.5	9.97568	12.5	5732.39	1804.39
	2017-02-10	994.383	3.54667e+06	0.140583	498.603	11966.5	8.5857	12.5	5707.81	2096.51
	2017-02-11	988.674	3.10596e+06	0.140508	436.412	10473.9	9.72846	12.5	5660.82	1850.24
	2017-02-12	1004.45	2.91708e+06	0.140432	409.653	9831.68	10.3531	12.5	5654.92	1738.61
	2017-02-13	999.181	2.95906e+06	0.140357	415.324	9967.78	10.3112	12.5	5709.98	1745.68
	2017-02-14	990.642	3.42075e+06	0.140282	479.869	11516.9	8.76472	12.5	5607.89	2053.69
	2017-02-15	1004.55	3.54667e+06	0.140206	497.266	11934.4	8.54073	12.5	5662.68	2107.55
	2017-02-16	1007.48	2.91708e+06	0.140131	408.774	9810.57	10.1574	12.5	5536.13	1772.1
	2017-02-17	1027.44	3.1899e+06	0.140056	446.765	10722.3	9.82395	12.5	5851.99	1832.26
	2017-02-18	1046.21	3.16892e+06	0.139981	443.587	10646.1	9.53113	12.5	5637.18	1888.55
	2017-02-19	1054.42	3.33052e+06	0.139905	465.957	11183	9.54481	12.5	5929.96	1885.84
	2017-02-20	1047.87	2.93611e+06	0.13983	410.557	9853.38	10.6869	12.5	5850.14	1684.3
	2017-02-21	1079.98	3.24287e+06	0.139755	453.208	10877	9.6902	12.5	5855.57	1857.55
	2017-02-22	1115.3	3.04567e+06	0.13968	425.419	10210.1	10.4678	12.5	5937.58	1719.57
	2017-02-23	1117.44	3.28669e+06	0.139605	458.839	11012.1	10.2864	12.5	6293.04	1749.89
	2017-02-24	1166.72	3.63727e+06	0.13953	507.509	12180.2	9.64444	12.5	6526.19	1866.36
	2017-02-25	1173.68	3.65919e+06	0.139455	510.292	12247	8.93599	12.5	6079.96	2014.33
	2017-02-26	1143.84	3.90021e+06	0.13938	543.612	13046.7	8.66088	12.5	6277.55	2078.31
	2017-02-27	1165.2	3.15523e+06	0.139305	439.54	10549	7.9676	12.5	4669.44	2259.15
	2017-02-28	1179.97	3.35243e+06	0.139231	466.76	11202.3	10.0941	12.5	6282.03	1783.22
	2017-03-01	1179.97	3.15523e+06	0.139156	439.068	10537.6	9.41983	12.5	5514.59	1910.86
	2017-03-02	1222.5	3.44007e+06	0.139081	478.449	11482.8	9.88773	12.5	6307.7	1820.44
	2017-03-03	1251.01	3.45865e+06	0.139006	480.775	11538.6	9.19172	12.5	5892.19	1958.28
	2017-03-04	1274.99	3.06927e+06	0.138932	426.418	10234	9.66722	12.5	5496.37	1861.96
	2017-03-05	1255.15	3.36703e+06	0.138857	467.536	11220.9	10.8909	12.5	6789.19	1652.75
	2017-03-06	1267.12	3.25251e+06	0.138783	451.391	10833.4	9.50975	12.5	5723.49	1892.79
	2017-03-07	1272.83	3.50446e+06	0.138708	486.097	11666.3	10.3778	12.5	6726.16	1734.47
	2017-03-08	1223.54	3.25251e+06	0.138634	450.906	10821.8	9.48377	12.5	5701.72	1897.98
	2017-03-09	1150	3.38994e+06	0.138559	469.706	11273	10.0298	12.5	6281.42	1794.65
	2017-03-10	1188.49	3.57318e+06	0.138485	494.83	11875.9	9.58773	12.5	6325.73	1877.4
	2017-03-11	1116.72	3.41284e+06	0.13841	472.372	11336.9	9.45385	12.5	5954.31	1903.99
	2017-03-12	1175.83	3.55027e+06	0.138336	491.13	11787.1	9.63501	12.5	6309.39	1868.19
	2017-03-13	1221.38	3.32122e+06	0.138262	459.198	11020.7	9.31785	12.5	5704.98	1931.78
	2017-03-14	1231.92	3.57318e+06	0.138187	493.768	11850.4	9.90276	12.5	6519.55	1817.68
	2017-03-15	1240	3.25251e+06	0.138113	449.214	10781.1	9.24562	12.5	5537.68	1946.87
	2017-03-16	1249.61	3.50446e+06	0.138039	483.752	11610.1	10.0955	12.5	6511.65	1782.97
	2017-03-17	1187.81	3.6417e+06	0.137965	502.427	12058.3	9.42745	12.5	6315.48	1909.32
	2017-03-18	1100.23	3.71265e+06	0.137891	511.94	12286.6	9.38788	12.5	6408.04	1917.37
	2017-03-19	973.818	3.92547e+06	0.137817	540.996	12983.9	9.15149	12.5	6601.22	1966.89
	2017-03-20	1036.74	3.21605e+06	0.137743	442.988	10631.7	8.75192	12.5	5169.32	2056.69
	2017-03-21	1054.23	3.35794e+06	0.137669	462.283	11094.8	10.5749	12.5	6518.11	1702.15
	2017-03-22	1120.54	3.80724e+06	0.137595	523.856	12572.5	10.1131	12.5	7063.78	1779.86
	2017-03-23	1049.14	3.49982e+06	0.137521	481.299	11551.2	9.07317	12.5	5822.54	1983.87
	2017-03-24	1038.59	4.16195e+06	0.137447	572.048	13729.1	9.70034	12.5	7398.74	1855.61
	2017-03-25	937.52	3.14511e+06	0.137373	432.054	10369.3	8.20748	12.5	4728.1	2193.12
	2017-03-26	972.779	3.92547e+06	0.137299	538.966	12935.2	10.6569	12.5	7658.26	1689.05
	2017-03-26	966.725	3.12146e+06	0.137299	428.575	10285.8	8.83474	12.5	5048.46	2037.41
	2017-03-27	1045.77	3.66535e+06	0.137226	502.981	12071.5	10.8984	12.5	7308.89	1651.62
	2017-03-28	1047.15	3.26335e+06	0.137152	447.575	10741.8	9.28215	12.5	5539.27	1939.21
	2017-03-29	1039.97	4.07327e+06	0.137078	558.358	13400.6	10.4164	12.5	7754.79	1728.04
	2017-03-30	1026.43	3.353e+06	0.137005	459.377	11025	8.56484	12.5	5245.99	2101.62
	2017-03-31	1071.79	3.27849e+06	0.136931	448.927	10774.3	10.926	12.5	6540	1647.44
	2017-04-01	1080.5	3.92425e+06	0.136858	537.064	12889.5	10.9415	12.5	7835.08	1645.11
	2017-04-02	1102.17	4.37132e+06	0.136784	597.927	14350.3	9.06572	12.5	7227.52	1985.5
	2017-04-03	1143.81	3.10463e+06	0.136711	424.436	10186.5	8.16297	12.5	4619.55	2205.08
	2017-04-04	1133.25	4.0236e+06	0.136637	549.774	13194.6	11.6168	12.5	8515.48	1549.48
	2017-04-05	1124.78	3.65104e+06	0.136564	498.601	11966.4	8.86955	12.5	5896.49	2029.42
	2017-04-06	1182.68	4.0236e+06	0.136491	549.183	13180.4	9.75726	12.5	7144.7	1844.78
	2017-04-07	1176.9	3.40267e+06	0.136417	464.183	11140.4	8.94218	12.5	5534.42	2012.93
	2017-04-08	1175.95	3.94909e+06	0.136344	538.435	12922.4	10.1668	12.5	7298.87	1770.47
	2017-04-09	1187.87	3.67588e+06	0.136271	500.915	12022	9.34308	12.5	6240.12	1926.56
	2017-04-10	1187.13	4.14779e+06	0.136198	564.918	13558	9.81338	12.5	7391.68	1834.23
	2017-04-11	1205.01	3.52686e+06	0.136124	480.092	11522.2	8.5979	12.5	5503.71	2093.53
	2017-04-12	1200.37	3.28797e+06	0.136051	447.333	10736	10.0811	12.5	6012.81	1785.52
	2017-04-13	1169.28	3.59865e+06	0.135978	489.338	11744.1	11.2033	12.5	7309.58	1606.67
	2017-04-14	1167.54	3.90932e+06	0.135905	531.297	12751.1	10.5499	12.5	7473.5	1706.18
	2017-04-15	1172.52	3.77987e+06	0.135832	513.429	12322.3	9.54267	12.5	6532.64	1886.27
	2017-04-16	1182.94	3.57276e+06	0.135759	485.035	11640.8	9.87511	12.5	6386.37	1822.76
	2017-04-17	1193.91	3.77987e+06	0.135686	512.877	12309.1	10.4139	12.5	7121.4	1728.46
	2017-04-18	1211.67	3.7022e+06	0.135614	502.069	12049.7	9.94053	12.5	6654.44	1810.77
	2017-04-19	1210.29	3.59865e+06	0.135541	487.763	11706.3	9.98287	12.5	6492.36	1803.09
	2017-04-20	1229.08	4.32355e+06	0.135468	585.703	14056.9	10.3663	12.5	8095.43	1736.4
	2017-04-21	1222.05	3.75398e+06	0.135395	508.271	12198.5	8.75409	12.5	5932.6	2056.18
	2017-04-22	1231.71	3.9611e+06	0.135322	536.026	12864.6	9.91046	12.5	7083.01	1816.26
	2017-04-23	1207.21	3.2103e+06	0.13525	434.193	10420.6	9.4037	12.5	5444.03	1914.14
	2017-04-24	1250.15	3.83165e+06	0.135177	517.952	12430.8	11.6013	12.5	8011.92	1551.54
	2017-04-25	1265.49	3.9611e+06	0.135105	535.163	12843.9	9.75	12.5	6957.11	1846.15
	2017-04-26	1281.08	3.81428e+06	0.135032	515.05	12361.2	9.43072	12.5	6476.39	1908.66
	2017-04-27	1317.73	3.52886e+06	0.134959	476.253	11430.1	9.77766	12.5	6208.85	1840.93
	2017-04-28	1316.48	4.48892e+06	0.134887	605.496	14531.9	10.5866	12.5	8546.9	1700.26
	2017-04-29	1321.79	3.91807e+06	0.134815	528.213	12677.1	8.2841	12.5	5834.36	2172.84
	2017-04-30	1347.89	3.89212e+06	0.134742	524.433	12586.4	9.57561	12.5	6695.69	1879.78
	2017-05-01	1421.6	4.0997e+06	0.13467	552.106	13250.5	9.54311	12.5	7025.08	1886.18
	2017-05-02	1452.82	3.42507e+06	0.134597	461.006	11064.1	9.12447	12.5	5608.58	1972.72
	2017-05-03	1490.09	4.35918e+06	0.134525	586.419	14074.1	10.9645	12.5	8573.07	1641.66
	2017-05-04	1537.67	3.34723e+06	0.134453	450.044	10801.1	8.57698	12.5	5146.7	2098.64
	2017-05-05	1555.45	4.35918e+06	0.134381	585.79	14058.9	11.1941	12.5	8743.15	1608
	2017-05-06	1578.8	4.33323e+06	0.134309	581.99	13967.8	8.46865	12.5	6571.56	2125.49
	2017-05-07	1596.71	4.67055e+06	0.134236	626.958	15047	8.70399	12.5	7276.05	2068.02
	2017-05-08	1723.35	4.02186e+06	0.134164	539.59	12950.2	7.92694	12.5	5703.07	2270.74
	2017-05-09	1755.36	4.11977e+06	0.134092	552.43	13258.3	9.33667	12.5	6877.14	1927.88
	2017-05-10	1787.13	3.7579e+06	0.13402	503.635	12087.2	9.65045	12.5	6480.4	1865.2
	2017-05-11	1848.57	4.28679e+06	0.133948	574.208	13781	10.7983	12.5	8267.27	1666.93
	2017-05-12	1724.24	4.39814e+06	0.133876	588.806	14131.4	9.31623	12.5	7313.94	1932.11
	2017-05-13	1804.91	4.56515e+06	0.133804	610.838	14660.1	9.16994	12.5	7468.46	1962.94
	2017-05-14	1808.91	4.73217e+06	0.133733	632.845	15188.3	8.64116	12.5	7291.36	2083.05
	2017-05-15	1738.43	3.67439e+06	0.133661	491.122	11786.9	8.58843	12.5	5623.96	2095.84
	2017-05-16	1734.45	4.31463e+06	0.133589	576.387	13833.3	10.7351	12.5	8250.09	1676.74
	2017-05-17	1839.09	3.95276e+06	0.133517	527.761	12666.3	9.45731	12.5	6654.93	1903.29
	2017-05-18	1888.65	4.56515e+06	0.133446	609.199	14620.8	10.0615	12.5	8172.61	1789
	2017-05-19	1987.71	4.59299e+06	0.133374	612.585	14702	8.84776	12.5	7226.67	2034.41
	2017-05-20	2084.73	4.09194e+06	0.133302	545.464	13091.1	8.71677	12.5	6339.58	2064.99
	2017-05-21	2041.2	4.0641e+06	0.133231	541.463	12995.1	9.73288	12.5	7026.65	1849.4
	2017-05-22	2173.4	4.97674e+06	0.133159	662.698	15904.7	9.81644	12.5	8673.78	1833.66
	2017-05-23	2320.42	4.56201e+06	0.133088	607.147	14571.5	8.65625	12.5	7007.49	2079.42
	2017-05-24	2443.64	4.82862e+06	0.133016	642.284	15414.8	9.30628	12.5	7969.7	1934.18
	2017-05-25	2304.98	4.53239e+06	0.132945	602.557	14461.4	8.89131	12.5	7143.35	2024.45
	2017-05-26	2202.42	4.97674e+06	0.132873	661.275	15870.6	9.22037	12.5	8129.6	1952.2
	2017-05-27	2038.87	4.88787e+06	0.132802	649.118	15578.8	8.74802	12.5	7571.33	2057.61
	2017-05-28	2155.8	4.47314e+06	0.132731	593.722	14249.3	8.71111	12.5	6895.98	2066.33
	2017-05-29	2255.61	5.3026e+06	0.132659	703.439	16882.5	9.55375	12.5	8960.64	1884.08
	2017-05-30	2175.47	4.85824e+06	0.132588	644.145	15459.5	8.04181	12.5	6906.79	2238.3
	2017-05-31	2286.41	5.03598e+06	0.132517	667.353	16016.5	8.75935	12.5	7794.1	2054.95
	2017-06-01	2407.88	4.32502e+06	0.132446	572.83	13747.9	8.44961	12.5	6453.59	2130.28
	2017-06-02	2488.55	5.6877e+06	0.132375	752.907	18069.8	9.75537	12.5	9793.17	1845.14
	2017-06-03	2515.35	5.43236e+06	0.132303	718.72	17249.3	7.55512	12.5	7240.02	2382.49
	2017-06-04	2511.81	5.53358e+06	0.132232	731.719	17561.2	8.97578	12.5	8756.99	2005.4
	2017-06-05	2686.81	5.09494e+06	0.132161	673.355	16160.5	8.77165	12.5	7875.24	2052.07
	2017-06-06	2863.2	5.56732e+06	0.13209	735.39	17649.4	9.55254	12.5	9366.45	1884.32
	2017-06-07	2732.16	5.56732e+06	0.132019	734.995	17639.9	8.77182	12.5	8596.32	2052.03
	2017-06-08	2805.62	5.09494e+06	0.131949	672.27	16134.5	8.67253	12.5	7773.71	2075.52
	2017-06-09	2823.81	4.75753e+06	0.131878	627.412	15057.9	9.59614	12.5	8027.64	1875.75
	2017-06-10	2947.71	4.92624e+06	0.131807	649.312	15583.5	10.1639	12.5	8799.43	1770.97
	2017-06-11	2958.11	4.95998e+06	0.131736	653.408	15681.8	9.83744	12.5	8570.49	1829.74
	2017-06-12	2659.63	4.75753e+06	0.131665	626.402	15033.6	9.73027	12.5	8126.75	1849.9
	2017-06-13	2717.02	4.72379e+06	0.131595	621.625	14919	10.2963	12.5	8533.95	1748.19
	2017-06-14	2506.37	5.16243e+06	0.131524	678.983	16295.6	10.2965	12.5	9321.57	1748.16
	2017-06-15	2464.58	4.99372e+06	0.131453	656.441	15754.6	9.45654	12.5	8276.88	1903.45
	2017-06-16	2518.56	5.12991e+06	0.131383	673.981	16175.5	9.67331	12.5	8692.84	1860.79
	2017-06-17	2655.88	5.12991e+06	0.131312	673.619	16166.9	9.83782	12.5	8835.92	1829.67
	2017-06-18	2548.29	5.34218e+06	0.131242	701.116	16826.8	10.0816	12.5	9424.51	1785.43
	2017-06-19	2589.6	4.88226e+06	0.131171	640.411	15369.9	9.51954	12.5	8128.56	1890.85
	2017-06-20	2721.79	4.95301e+06	0.131101	649.343	15584.2	10.388	12.5	8993.88	1732.76
	2017-06-21	2689.1	4.91763e+06	0.13103	644.359	15464.6	10.3358	12.5	8879.98	1741.51
	2017-06-22	2705.41	5.66059e+06	0.13096	741.31	17791.4	10.3731	12.5	10253	1735.25
	2017-06-23	2744.91	5.16528e+06	0.13089	676.082	16226	8.79021	12.5	7923.87	2047.73
	2017-06-24	2608.72	4.3162e+06	0.130819	564.642	13551.4	10.0796	12.5	7588.46	1785.79
	2017-06-25	2589.41	5.02377e+06	0.130749	656.853	15764.5	11.816	12.5	10348.5	1523.36
	2017-06-26	2478.45	4.6346e+06	0.130679	605.645	14535.5	10.0958	12.5	8152.6	1782.92
	2017-06-27	2552.45	5.55445e+06	0.130609	725.459	17411	11.007	12.5	10646.8	1635.32
	2017-06-28	2574.79	4.24544e+06	0.130539	554.193	13300.6	9.15085	12.5	6761.79	1967.03
	2017-06-29	2539.32	5.44831e+06	0.130468	710.833	17060	12.0722	12.5	11441.8	1491.03
	2017-06-30	2480.84	5.8021e+06	0.130398	756.584	18158	9.3408	12.5	9422.8	1927.03
	2017-07-01	2434.55	6.6228e+06	0.130328	863.138	20715.3	8.72886	12.5	10045.6	2062.12
	2017-07-02	2506.47	5.9887e+06	0.130258	780.078	18721.9	7.65904	12.5	7966.2	2350.16
	2017-07-03	2564.06	5.38983e+06	0.130188	701.693	16840.6	8.50941	12.5	7961.33	2115.3
	2017-07-04	2601.64	5.24892e+06	0.130118	682.981	16391.6	9.31427	12.5	8481.96	1932.52
	2017-07-05	2601.99	5.00233e+06	0.130049	650.545	15613.1	9.74676	12.5	8454.28	1846.77
	2017-07-06	2608.56	5.21369e+06	0.129979	677.669	16264.1	10.108	12.5	9133.16	1780.77
	2017-07-07	2518.66	5.81256e+06	0.129909	755.104	18122.5	9.52444	12.5	9589.25	1889.88
	2017-07-08	2571.34	4.86142e+06	0.129839	631.202	15148.9	8.90949	12.5	7498.26	2020.32
	2017-07-09	2518.44	6.93985e+06	0.129769	900.58	21613.9	10.4918	12.5	12598.3	1715.63
	2017-07-10	2372.56	6.09438e+06	0.1297	790.44	18970.6	7.29594	12.5	7689.34	2467.13
	2017-07-11	2337.79	6.23529e+06	0.12963	808.282	19398.8	8.22996	12.5	8869.5	2187.13
	2017-07-12	2398.84	5.53074e+06	0.12956	716.565	17197.6	8.19124	12.5	7826.08	2197.47
	2017-07-13	2357.9	5.55905e+06	0.129491	719.846	17276.3	9.19236	12.5	8822.78	1958.15
	2017-07-14	2233.34	5.07913e+06	0.129421	657.348	15776.4	10.3969	12.5	9112.49	1731.29
	2017-07-15	1998.86	6.51889e+06	0.129352	843.23	20237.5	11.2318	12.5	12627.9	1602.6
	2017-07-16	1929.82	5.91899e+06	0.129282	765.221	18365.3	8.8593	12.5	9039.1	2031.76
	2017-07-17	2228.41	6.59887e+06	0.129213	852.66	20463.8	9.76824	12.5	11105.3	1842.71
	2017-07-18	2318.88	5.95898e+06	0.129144	769.564	18469.5	8.77263	12.5	9001.46	2051.84
	2017-07-19	2273.43	6.47889e+06	0.129074	836.258	20070.2	9.60157	12.5	10705.8	1874.69
	2017-07-20	2817.6	6.15895e+06	0.129005	794.534	19068.8	8.92778	12.5	9457.9	2016.18
	2017-07-21	2667.76	6.39891e+06	0.128936	825.047	19801.1	9.32716	12.5	10260.5	1929.85
	2017-07-22	2810.12	6.87882e+06	0.128866	886.449	21274.8	9.02354	12.5	10665.2	1994.78
	2017-07-23	2730.4	7.11878e+06	0.128797	916.879	22005.1	8.31269	12.5	10162.3	2165.36
	2017-07-24	2754.86	5.91899e+06	0.128728	761.939	18286.5	8.12303	12.5	8252.34	2215.92
	2017-07-25	2576.48	5.879e+06	0.128659	756.385	18153.2	9.69527	12.5	9777.8	1856.58
	2017-07-26	2529.45	6.58533e+06	0.12859	846.805	20323.3	9.84478	12.5	11115.5	1828.38
	2017-07-27	2671.78	6.41428e+06	0.128521	824.367	19784.8	9.28506	12.5	10205.7	1938.6
	2017-07-28	2809.01	6.71361e+06	0.128452	862.375	20697	9.69311	12.5	11145.5	1856.99
	2017-07-29	2726.45	6.28599e+06	0.128383	807.013	19368.3	9.15265	12.5	9848.41	1966.64
	2017-07-30	2757.18	6.20047e+06	0.128314	795.605	19094.5	9.75295	12.5	10346	1845.6
	2017-07-31	2875.34	6.37152e+06	0.128245	817.114	19610.7	9.99138	12.5	10885.5	1801.55
	2017-08-01	2718.26	6.4998e+06	0.128176	833.118	19994.8	9.56152	12.5	10621.2	1882.55
	2017-08-02	2710.67	5.90114e+06	0.128107	755.978	18143.5	9.57127	12.5	9647.56	1880.63
	2017-08-03	2804.73	7.65437e+06	0.128038	980.053	23521.3	10.3818	12.5	13566.2	1733.81
	2017-08-04	2895.89	7.56885e+06	0.12797	968.582	23246	7.94609	12.5	10261.9	2265.27
	2017-08-05	3252.91	5.98666e+06	0.127901	765.699	18376.8	8.23917	12.5	8411.63	2184.69
	2017-08-06	3213.94	6.54257e+06	0.127832	836.35	20072.4	10.2226	12.5	11399.6	1760.8
	2017-08-07	3378.94	7.01295e+06	0.127763	895.998	21504	9.27745	12.5	11083.4	1940.19
	2017-08-08	3419.94	6.33339e+06	0.127695	808.742	19409.8	9.00843	12.5	9714	1998.13
	2017-08-09	3342.47	6.14982e+06	0.127626	784.878	18837.1	10.4435	12.5	10929.1	1723.56
	2017-08-10	3381.28	6.60876e+06	0.127558	842.998	20232	10.7184	12.5	12047.5	1679.35
	2017-08-11	3650.62	6.19571e+06	0.127489	789.886	18957.3	10.0125	12.5	10545	1797.75
	2017-08-12	3884.71	6.79234e+06	0.127421	865.485	20771.6	10.6601	12.5	12301.6	1688.54
	2017-08-13	4073.26	5.96624e+06	0.127352	759.815	18235.6	9.70642	12.5	9833.44	1854.44
	2017-08-14	4325.13	6.97591e+06	0.127284	887.922	21310.1	11.1044	12.5	13146.4	1620.99
	2017-08-15	4181.93	5.96624e+06	0.127216	758.999	18216	9.48651	12.5	9600.34	1897.43
	2017-08-16	4376.63	8.21506e+06	0.127147	1044.52	25068.5	11.0433	12.5	15380	1629.94
	2017-08-17	4331.69	6.83823e+06	0.127079	868.995	20855.9	8.04646	12.5	9323.12	2237.01
	2017-08-18	4160.62	6.93002e+06	0.127011	880.187	21124.5	9.66532	12.5	11343.1	1862.33
	2017-08-19	4193.7	5.96624e+06	0.126942	757.37	18176.9	9.55353	12.5	9647.41	1884.12
	2017-08-20	4087.66	5.27783e+06	0.126874	669.621	16070.9	10.8718	12.5	9706.64	1655.66
	2017-08-21	4001.74	4.08458e+06	0.126806	517.95	12430.8	12.6439	12.5	8731.89	1423.61
	2017-08-22	4100.52	7.29717e+06	0.126738	924.83	22195.9	16.3217	12.5	20126.4	1102.82
	2017-08-23	4151.52	4.45928e+06	0.12667	564.857	13556.6	9.03816	12.5	6807.02	1991.56
	2017-08-24	4334.68	4.45928e+06	0.126602	564.553	13549.3	14.2348	12.5	10715.1	1264.51
	2017-08-25	4371.6	4.63588e+06	0.126534	586.597	14078.3	13.9495	12.5	10910.3	1290.37
	2017-08-26	4352.4	6.84345e+06	0.126466	865.463	20771.1	13.9856	12.5	16138.7	1287.04
	2017-08-27	4382.88	5.69551e+06	0.126398	719.902	17277.7	9.32344	12.5	8949.29	1930.62
	2017-08-28	4382.66	6.57854e+06	0.12633	831.068	19945.6	10.9645	12.5	12149.6	1641.67
	2017-08-29	4579.02	7.41741e+06	0.126262	936.54	22477	9.86667	12.5	12320.7	1824.32
	2017-08-30	4565.3	7.19666e+06	0.126195	908.179	21796.3	8.45317	12.5	10236	2129.38
	2017-08-31	4703.39	7.68232e+06	0.126127	968.947	23254.7	8.87209	12.5	11462.1	2028.84
	2017-09-01	4892.01	7.24081e+06	0.126059	912.769	21906.5	8.33745	12.5	10146.9	2158.93
	2017-09-02	4578.77	6.79929e+06	0.125991	856.652	20559.7	8.69106	12.5	9926.95	2071.09
	2017-09-03	4582.96	7.72647e+06	0.125924	972.946	23350.7	9.3816	12.5	12170.4	1918.65
	2017-09-04	4236.31	8.6978e+06	0.125856	1094.67	26272.1	8.302	12.5	12117.3	2168.15
	2017-09-05	4376.53	7.43076e+06	0.125788	934.704	22432.9	7.28274	12.5	9076.28	2471.6
	2017-09-06	4597.12	8.07293e+06	0.125721	1014.94	24358.5	8.90206	12.5	12046.7	2022
	2017-09-07	4599.88	8.02706e+06	0.125653	1008.63	24207.1	8.15919	12.5	10972.8	2206.1
	2017-09-08	4228.75	7.75184e+06	0.125586	973.523	23364.5	8.23895	12.5	10694.4	2184.74
	2017-09-09	4226.06	6.32991e+06	0.125518	794.52	19068.5	8.55039	12.5	9057.95	2105.17
	2017-09-10	4122.94	7.98119e+06	0.125451	1001.25	24030	10.4099	12.5	13897.2	1729.12
	2017-09-11	4161.27	8.62335e+06	0.125384	1081.23	25949.5	8.29234	12.5	11954.5	2170.68
	2017-09-12	4130.81	8.71509e+06	0.125316	1092.14	26211.4	7.632	12.5	11113.7	2358.49
	2017-09-13	3882.59	7.98119e+06	0.125249	999.636	23991.3	7.60728	12.5	10139.4	2366.15
	2017-09-14	3154.95	8.2564e+06	0.125182	1033.55	24805.2	8.17663	12.5	11268	2201.4
	2017-09-15	3637.52	7.75184e+06	0.125115	969.869	23276.8	8.08444	12.5	10454.5	2226.5
	2017-09-16	3625.04	8.07293e+06	0.125047	1009.5	24228	8.50828	12.5	11452.1	2115.59
	2017-09-17	3582.88	6.966e+06	0.12498	870.612	20894.7	8.19044	12.5	9507.59	2197.69
	2017-09-18	4065.2	8.55666e+06	0.124913	1068.84	25652.1	11.2245	12.5	15996.3	1603.63
	2017-09-19	3924.97	6.41749e+06	0.124846	801.198	19228.8	9.27788	12.5	9911.23	1940.1
	2017-09-20	3905.95	9.65366e+06	0.124779	1204.57	28909.8	12.1802	12.5	19562.6	1477.81
	2017-09-21	3631.04	7.6242e+06	0.124712	950.829	22819.9	8.3071	12.5	10531.5	2166.82
	2017-09-22	3630.7	9.10516e+06	0.124645	1134.91	27237.9	10.3751	12.5	15699.7	1734.93
	2017-09-23	3792.4	7.9533e+06	0.124578	990.807	23779.4	8.67922	12.5	11465.9	2073.92
	2017-09-24	3682.84	6.85629e+06	0.124511	853.685	20488.4	9.87218	12.5	11237	1823.3
	2017-09-25	3926.07	7.56935e+06	0.124444	941.962	22607.1	11.4932	12.5	14434.9	1566.14
	2017-09-26	3892.35	8.063e+06	0.124377	1002.86	24068.5	10.5086	12.5	14051.4	1712.89
	2017-09-27	4200.67	9.70851e+06	0.124311	1206.87	28964.9	9.7144	12.5	15632	1852.92
	2017-09-28	4174.73	9.26971e+06	0.124244	1151.7	27640.9	8.15838	12.5	12528.1	2206.32
	2017-09-29	4163.07	7.56935e+06	0.124177	939.94	22558.6	8.44339	12.5	10581.7	2131.84
	2017-09-30	4338.71	7.13055e+06	0.12411	884.975	21239.4	10.492	12.5	12380.3	1715.59
	2017-10-01	4403.74	8.38013e+06	0.124044	1039.5	24948.1	11.1051	12.5	15391.8	1620.87
	2017-10-02	4409.32	1.02238e+07	0.123977	1267.51	30420.3	9.64722	12.5	16304	1865.82
	2017-10-03	4317.48	7.48625e+06	0.123911	927.626	22263	7.82714	12.5	9680.88	2299.69
	2017-10-04	4229.36	6.98344e+06	0.123844	864.858	20756.6	10.8382	12.5	12498	1660.79
	2017-10-05	4328.41	8.88294e+06	0.123778	1099.51	26388.2	11.4543	12.5	16792.1	1571.47
	2017-10-06	4370.81	8.82707e+06	0.123711	1092.01	26208.2	9.06834	12.5	13203.6	1984.93
	2017-10-07	4426.89	1.01679e+07	0.123645	1257.21	30172.9	9.14926	12.5	15336.7	1967.37
	2017-10-08	4610.48	8.99468e+06	0.123578	1111.55	26677.1	7.79103	12.5	11546.8	2310.35
	2017-10-09	4772.02	8.93881e+06	0.123512	1104.05	26497.2	9.07816	12.5	13363.6	1982.78
	2017-10-10	4781.99	7.76559e+06	0.123446	958.627	23007.1	8.88948	12.5	11362.3	2024.87
	2017-10-11	4826.48	8.54773e+06	0.123379	1054.61	25310.7	10.3411	12.5	14541.2	1740.62
	2017-10-12	5446.91	7.59799e+06	0.123313	936.93	22486.3	9.53998	12.5	11917.7	1886.8
	2017-10-13	5647.21	7.87732e+06	0.123247	970.855	23300.5	10.5609	12.5	13670.8	1704.4
	2017-10-14	5831.79	1.16011e+07	0.123181	1429.03	34296.8	10.2188	12.5	19470.6	1761.46
	2017-10-15	5678.19	1.03518e+07	0.123114	1274.45	30586.8	7.38299	12.5	12545.7	2438.04
	2017-10-16	5725.59	9.75683e+06	0.123048	1200.56	28813.5	8.26868	12.5	13236.1	2176.89
	2017-10-17	5605.51	8.98343e+06	0.122982	1104.8	26515.2	8.78496	12.5	12940.8	2048.96
	2017-10-18	5590.69	1.05897e+07	0.122916	1301.65	31239.6	9.30762	12.5	16153.7	1933.9
	2017-10-19	5708.52	1.06492e+07	0.12285	1308.26	31398.2	8.30056	12.5	14479	2168.53
	2017-10-20	6011.45	9.10241e+06	0.122784	1117.63	26823.2	8.01434	12.5	11942.8	2245.97
	2017-10-21	6031.6	1.08277e+07	0.122718	1328.76	31890.2	9.4549	12.5	16751	1903.77
	2017-10-22	6008.42	1.01733e+07	0.122652	1247.78	29946.6	7.88333	12.5	13115.5	2283.3
	2017-10-23	5930.32	9.93531e+06	0.122586	1217.93	29230.4	8.40556	12.5	13649.9	2141.44
	2017-10-24	5526.64	1.10062e+07	0.122521	1348.48	32363.6	8.66337	12.5	15576.6	2077.71
	2017-10-25	5750.8	1.29998e+07	0.122455	1591.89	38205.3	7.78631	12.5	16526.6	2311.75
	2017-10-26	5904.83	7.51099e+06	0.122389	919.263	22062.3	7.95296	12.5	9747.82	2263.31
	2017-10-27	5780.9	6.13879e+06	0.122323	750.917	18022	13.9181	12.5	13935.1	1293.28
	2017-10-28	5753.09	1.1122e+07	0.122258	1359.75	32634.1	16.9337	12.5	30701	1062.97
	2017-10-29	6153.85	1.06165e+07	0.122192	1297.25	31134	9.29264	12.5	16073.2	1937.02
	2017-10-30	6130.53	9.96651e+06	0.122126	1217.17	29212.2	9.80215	12.5	15907.9	1836.33
	2017-10-31	6468.4	7.8721e+06	0.122061	960.874	23061	10.5066	12.5	13460.7	1713.2
	2017-11-01	6767.31	1.08332e+07	0.121995	1321.59	31718.2	9.17115	12.5	16160.7	1962.68
	2017-11-02	7078.5	8.59431e+06	0.12193	1047.9	25149.6	9.50044	12.5	13274	1894.65
	2017-11-03	7207.76	9.38874e+06	0.121864	1144.15	27459.6	12.2353	12.5	18665.4	1471.15
	2017-11-04	7379.95	1.01832e+07	0.121799	1240.3	29767.1	11.0381	12.5	18254	1630.72
	2017-11-05	7407.41	9.6054e+06	0.121733	1169.3	28063.1	10.2985	12.5	16056	1747.83
	2017-11-06	7022.76	1.12665e+07	0.121668	1370.77	32898.5	10.4425	12.5	19085.7	1723.73
	2017-11-07	7144.38	1.03998e+07	0.121603	1264.65	30351.5	9.48568	12.5	15994.7	1897.6
	2017-11-08	7459.69	1.10498e+07	0.121537	1342.97	32231.2	10.0397	12.5	17977.3	1792.88
	2017-11-09	7143.58	8.13909e+06	0.121472	988.673	23728.1	9.46993	12.5	12483.6	1900.75
	2017-11-10	6618.14	5.42606e+06	0.121407	658.761	15810.3	11.5833	12.5	10174.2	1553.96
	2017-11-11	6357.6	5.42606e+06	0.121342	658.407	15801.8	17.7252	12.5	15560.5	1015.5
	2017-11-12	5950.07	9.49561e+06	0.121276	1151.59	27638.3	18.7577	12.5	28801.7	959.605
	2017-11-13	6559.49	8.6817e+06	0.121211	1052.32	25255.7	10.3474	12.5	14518.3	1739.57
	2017-11-14	6635.75	1.03095e+07	0.121146	1248.96	29975	11.0997	12.5	18484.2	1621.66
	2017-11-15	7315.54	1.03095e+07	0.121081	1248.29	29958.9	9.60866	12.5	15992.5	1873.31
	2017-11-16	7871.69	1.13269e+07	0.121016	1370.74	32897.7	9.36371	12.5	17113.6	1922.32
	2017-11-17	7708.99	9.22431e+06	0.120951	1115.69	26776.6	8.68253	12.5	12916	2073.13
	2017-11-18	7790.15	1.08521e+07	0.120886	1311.87	31484.9	10.492	12.5	18352.3	1715.59
	2017-11-19	8036.49	1.18695e+07	0.120821	1434.09	34418.2	9.05677	12.5	17317.6	1987.46
	2017-11-20	8200.64	1.17339e+07	0.120756	1416.94	34006.5	8.26419	12.5	15613.1	2178.07
	2017-11-21	8071.26	8.34257e+06	0.120692	1006.88	24165.1	8.29566	12.5	11137	2169.81
	2017-11-22	8253.55	1.06486e+07	0.120627	1284.51	30828.3	9.78525	12.5	16759	1839.5
	2017-11-23	8038.77	9.97701e+06	0.120562	1202.85	28868.3	9.09066	12.5	14579.6	1980.05
	2017-11-24	8253.69	1.04457e+07	0.120497	1258.68	30208.3	9.69609	12.5	16272.4	1856.42
	2017-11-25	8790.92	1.02449e+07	0.120432	1233.81	29611.5	9.29712	12.5	15294.5	1936.08
	2017-11-26	9330.55	1.13832e+07	0.120368	1370.17	32884	9.3829	12.5	17141.5	1918.38
	2017-11-27	9818.35	1.04457e+07	0.120303	1256.65	30159.7	8.48373	12.5	14214.8	2121.71
	2017-11-28	10058.8	1.1584e+07	0.120239	1392.85	33428.4	9.1937	12.5	17073.9	1957.86
	2017-11-29	9888.61	1.11823e+07	0.120174	1343.82	32251.7	8.3499	12.5	14961	2155.71
	2017-11-30	10233.6	1.22536e+07	0.120109	1471.78	35322.7	8.53902	12.5	16756.7	2107.97
	2017-12-01	10975.6	1.07805e+07	0.120045	1294.15	31059.5	7.95756	12.5	13731	2262
	2017-12-02	11074.6	1.17849e+07	0.11998	1413.96	33935.1	8.89752	12.5	16774.3	2023.04
	2017-12-03	11323.2	1.21197e+07	0.119916	1453.35	34880.4	8.20189	12.5	15893.6	2194.62
	2017-12-04	11657.2	1.19188e+07	0.119852	1428.49	34283.8	7.9732	12.5	15186.2	2257.56
	2017-12-05	11916.7	1.48678e+07	0.119787	1780.97	42743.3	8.07172	12.5	19167.3	2230.01
	2017-12-06	14291.5	1.19417e+07	0.119723	1429.69	34312.6	7.67535	12.5	14631.2	2345.17
	2017-12-07	17899.7	1.23371e+07	0.119659	1476.24	35429.7	9.45055	12.5	18601.7	1904.65
	2017-12-08	16569.4	1.37606e+07	0.119594	1645.69	39496.6	9.23825	12.5	20271.1	1948.42
	2017-12-09	15178.2	1.29698e+07	0.11953	1550.28	37206.7	8.25958	12.5	17072.8	2179.29
	2017-12-10	15455.4	1.35233e+07	0.119466	1615.58	38773.9	8.81941	12.5	18997.9	2040.95
	2017-12-11	16936.8	1.23371e+07	0.119402	1473.07	35353.7	8.41657	12.5	16530.9	2138.64
	2017-12-12	17415.4	1.47096e+07	0.119338	1755.41	42129.8	9.03376	12.5	21143.9	1992.53
	2017-12-13	16408.2	1.46305e+07	0.119274	1745.03	41880.8	7.89364	12.5	18366.2	2280.32
	2017-12-14	16564	1.33652e+07	0.11921	1593.26	38238.2	7.74901	12.5	16461.5	2322.88
	2017-12-15	17706.9	1.35233e+07	0.119145	1611.25	38669.9	8.53659	12.5	18339.4	2108.57
	2017-12-16	19497.4	1.46305e+07	0.119081	1742.22	41813.4	8.4038	12.5	19521.7	2141.89
	2017-12-17	19140.8	1.69465e+07	0.119018	2016.93	48406.3	7.75045	12.5	20842.8	2322.45
	2017-12-18	19114.2	1.30358e+07	0.118954	1550.65	37215.6	7.96951	12.5	16477.2	2258.61
	2017-12-19	17776.7	1.26633e+07	0.11889	1505.54	36132.9	10.2307	12.5	20537	1759.41
	2017-12-20	16624.6	1.22909e+07	0.118826	1460.47	35051.3	10.5684	12.5	20579.8	1703.19
	2017-12-21	15802.9	1.44324e+07	0.118762	1714.03	41136.7	11.0265	12.5	25199.7	1632.43
	2017-12-22	13831.8	1.29426e+07	0.118698	1536.27	36870.5	9.24151	12.5	18929.9	1947.73
	2017-12-23	14699.2	1.41531e+07	0.118635	1679.05	40297.2	10.3742	12.5	23225.1	1735.07
	2017-12-24	13925.8	1.25702e+07	0.118571	1490.46	35771	9.43289	12.5	18745.8	1908.22
	2017-12-25	14026.6	1.3222e+07	0.118507	1566.9	37605.6	10.7453	12.5	22449.1	1675.15
	2017-12-26	16099.8	1.45256e+07	0.118444	1720.46	41291	10.0507	12.5	23055.8	1790.92
	2017-12-27	15838.5	1.38738e+07	0.11838	1642.38	39417	9.25716	12.5	20271.6	1944.44
	2017-12-28	14606.5	1.53636e+07	0.118316	1817.76	43626.3	9.65	12.5	23388.5	1865.28
	2017-12-29	14656.2	1.36875e+07	0.118253	1618.59	38846.2	8.67869	12.5	18729.7	2074.05
	2017-12-30	12952.2	1.51774e+07	0.118189	1793.8	43051.2	9.93469	12.5	23761.1	1811.83
	2017-12-31	14156.4	1.49756e+07	0.118126	1769	42456.1	8.77464	12.5	20696.5	2051.37
	2018-01-01	13657.2	1.64155e+07	0.118062	1938.06	46513.4	9.21338	12.5	23808.1	1953.68
	2018-01-02	14982.1	1.50716e+07	0.117999	1778.43	42682.3	8.40624	12.5	19933.2	2141.27
	2018-01-03	15201	1.61275e+07	0.117936	1902.01	45648.3	9.231	12.5	23410	1949.95
	2018-01-04	15599.2	1.37276e+07	0.117872	1618.1	38834.5	8.56825	12.5	18485.8	2100.78
	2018-01-05	17429.5	1.61275e+07	0.117809	1899.97	45599.3	10.0725	12.5	25516.6	1787.04
	2018-01-06	17527	1.55516e+07	0.117746	1831.13	43947.1	8.53115	12.5	20828.9	2109.91
	2018-01-07	16477.6	1.59356e+07	0.117682	1875.33	45008	8.88714	12.5	22221.8	2025.4
	2018-01-08	15170.1	1.57436e+07	0.117619	1851.75	44441.9	8.68072	12.5	21432.7	2073.56
	2018-01-09	14595.4	1.59356e+07	0.117556	1873.32	44959.7	8.76972	12.5	21904.7	2052.52
	2018-01-10	14973.3	1.85275e+07	0.117493	2176.85	52244.4	8.6742	12.5	25176.5	2075.12
	2018-01-11	13405.8	1.70875e+07	0.11743	2006.58	48158	7.48497	12.5	20025.6	2404.82
	2018-01-12	13980.6	1.65013e+07	0.117367	1936.7	46480.9	8.10674	12.5	20933.8	2220.37
	2018-01-13	14360.2	1.71658e+07	0.117304	2013.61	48326.6	9.61779	12.5	25821.9	1871.53
	2018-01-14	13772	1.6612e+07	0.117241	1947.61	46742.6	9.17258	12.5	23819.4	1962.37
	2018-01-15	13819.8	1.76088e+07	0.117178	2063.36	49520.5	9.68033	12.5	26632	1859.44
	2018-01-16	11490.5	1.84947e+07	0.117115	2166.01	51984.2	9.12212	12.5	26344.8	1973.23
	2018-01-17	11188.6	1.91592e+07	0.117052	2242.62	53823	8.59002	12.5	25685.6	2095.45
	2018-01-18	11474.9	1.82732e+07	0.116989	2137.77	51306.5	8.29884	12.5	23654.7	2168.98
	2018-01-19	11607.4	1.97129e+07	0.116926	2304.96	55319.1	8.80111	12.5	27048.3	2045.2
	2018-01-20	12899.2	2.07097e+07	0.116863	2420.2	58084.9	8.08277	12.5	26082.6	2226.96
	2018-01-21	11600.1	1.84947e+07	0.116801	2160.2	51844.7	7.67344	12.5	22101.5	2345.75
	2018-01-22	10931.4	1.96022e+07	0.116738	2288.32	54919.7	8.50888	12.5	25961.4	2115.44
	2018-01-23	10868.4	1.94915e+07	0.116675	2274.17	54580.1	8.28399	12.5	25119	2172.87
	2018-01-24	11359.4	2.04451e+07	0.116613	2384.16	57219.9	8.14119	12.5	25879.9	2210.98
	2018-01-25	11259.4	2.00569e+07	0.11655	2337.64	56103.3	9.04789	12.5	28200.9	1989.41
	2018-01-26	11171.4	2.03157e+07	0.116487	2366.53	56796.7	9.38903	12.5	29625.9	1917.13
	2018-01-27	11440.7	2.04451e+07	0.116425	2380.32	57127.8	8.95786	12.5	28430.1	2009.41
	2018-01-28	11786.3	1.91512e+07	0.116362	2228.47	53483.3	9.32637	12.5	27711.4	1930.01
	2018-01-29	11296.4	2.16097e+07	0.1163	2513.21	60317	9.74493	12.5	32654.7	1847.11
	2018-01-30	10106.3	1.51398e+07	0.116237	1759.81	42235.3	8.60599	12.5	20193.2	2091.57
	2018-01-31	10221.1	2.07039e+07	0.116175	2405.28	57726.7	12.2179	12.5	39183.4	1473.24
	2018-02-01	9170.54	2.17391e+07	0.116113	2524.19	60580.5	9.05583	12.5	30478.2	1987.67
	2018-02-02	8830.75	2.04451e+07	0.11605	2372.66	56943.9	8.58363	12.5	27154.8	2097.01
	2018-02-03	9174.91	2.30331e+07	0.115988	2671.56	64117.6	8.98407	12.5	32002	2003.55
	2018-02-04	8277.01	2.39389e+07	0.115926	2775.14	66603.2	8.17154	12.5	30236.2	2202.77
	2018-02-05	6955.27	2.42931e+07	0.115863	2814.68	67552.4	7.72405	12.5	28987.7	2330.38
	2018-02-06	7754	2.0149e+07	0.115801	2333.28	55998.7	8.49245	12.5	26420.3	2119.53
	2018-02-07	7621.3	1.872e+07	0.115739	2166.63	51999.2	10.2638	12.5	29650.6	1753.73
	2018-02-08	8265.59	1.92916e+07	0.115677	2231.59	53558.2	10.9653	12.5	32626.7	1641.55
	2018-02-09	8736.98	2.04348e+07	0.115615	2362.56	56701.5	10.7211	12.5	33772.4	1678.93
	2018-02-10	8621.9	2.1578e+07	0.115553	2493.4	59841.5	10.0666	12.5	33466.5	1788.1
	2018-02-11	8129.97	2.37215e+07	0.11549	2739.61	65750.7	9.49536	12.5	34684.8	1895.66
	2018-02-12	8926.57	2.34357e+07	0.115428	2705.15	64923.6	8.73102	12.5	31491.6	2061.61
	2018-02-13	8598.31	2.55792e+07	0.115366	2950.99	70823.7	8.53028	12.5	33563.7	2110.13
	2018-02-14	9494.63	1.872e+07	0.115304	2158.5	51804	8.28343	12.5	23839.7	2173.01
	2018-02-15	10166.4	2.24354e+07	0.115243	2585.52	62052.4	10.9816	12.5	37857.3	1639.11
	2018-02-16	10233.9	2.12922e+07	0.115181	2452.45	58858.9	9.10594	12.5	29775.9	1976.73
	2018-02-17	11112.7	2.31499e+07	0.115119	2664.99	63959.8	9.69251	12.5	34440.6	1857.1
	2018-02-18	10551.8	2.31499e+07	0.115057	2663.56	63925.5	8.82963	12.5	31357.7	2038.59
	2018-02-19	11225.3	2.10792e+07	0.114995	2424.01	58176.2	8.98951	12.5	29054.2	2002.33
	2018-02-20	11403.7	2.52651e+07	0.114933	2903.81	69691.4	10.1369	12.5	39247.4	1775.69
	2018-02-21	10690.4	2.22752e+07	0.114872	2558.79	61410.9	8.5575	12.5	29195.8	2103.42
	2018-02-22	10005	2.21257e+07	0.11481	2540.25	60966	9.60805	12.5	32542.5	1873.43
	2018-02-23	10301.1	2.16772e+07	0.114748	2487.42	59698.1	9.75484	12.5	32352.6	1845.24
	2018-02-24	9813.07	2.55641e+07	0.114687	2931.87	70364.8	9.99908	12.5	39088	1800.17
	2018-02-25	9664.73	2.10792e+07	0.114625	2416.21	57989	8.39152	12.5	27034.2	2145.02
	2018-02-26	10366.7	2.39197e+07	0.114564	2740.32	65767.7	10.1621	12.5	37129.7	1771.29
	2018-02-27	10725.6	2.31722e+07	0.114502	2653.26	63678.3	9.06958	12.5	32085.3	1984.66
	2018-02-28	10397.9	2.46671e+07	0.114441	2822.92	67750.1	9.28495	12.5	34947.6	1938.62
	2018-03-01	10951	2.33217e+07	0.114379	2667.51	64020.3	8.73606	12.5	31071.4	2060.43
	2018-03-02	11086.4	2.69096e+07	0.114318	3076.25	73829.9	9.19947	12.5	37733.1	1956.64
	2018-03-03	11489.7	2.21257e+07	0.114256	2528	60672	7.96889	12.5	26860.5	2258.78
	2018-03-04	11512.6	2.4373e+07	0.114195	2783.27	66798.4	9.79651	12.5	36355.1	1837.39
	2018-03-05	11573.3	2.5518e+07	0.114134	2912.46	69899.1	9.67248	12.5	37561	1860.95
	2018-03-06	10779.9	2.56816e+07	0.114072	2929.56	70309.4	9.20203	12.5	35943.8	1956.09
	2018-03-07	9965.57	2.64995e+07	0.114011	3021.23	72509.5	9.15297	12.5	36871	1966.57
	2018-03-08	9395.01	2.38822e+07	0.11395	2721.38	65313	8.90494	12.5	32311.6	2021.35
	2018-03-09	9337.55	2.29008e+07	0.113889	2608.14	62595.3	9.80947	12.5	34112.6	1834.96
	2018-03-10	8866	2.50273e+07	0.113827	2848.79	68371	10.259	12.5	38967.8	1754.55
	2018-03-11	9578.63	2.63359e+07	0.113766	2996.14	71907.3	9.48867	12.5	37905.8	1897
	2018-03-12	9205.12	2.58452e+07	0.113705	2938.73	70529.5	8.91108	12.5	34916.3	2019.96
	2018-03-13	9194.85	2.35551e+07	0.113644	2676.9	64245.5	9.03914	12.5	32262.4	1991.34
	2018-03-14	8269.81	2.35551e+07	0.113583	2675.46	64211	10.1095	12.5	36063.4	1780.51
	2018-03-15	8300.86	2.5518e+07	0.113522	2896.86	69524.6	10.0442	12.5	38795.5	1792.08
	2018-03-16	8338.35	2.4373e+07	0.113461	2765.38	66369.2	9.13846	12.5	33695.1	1969.7
	2018-03-17	7916.88	2.59907e+07	0.1134	2947.35	70736.5	9.75761	12.5	38345.5	1844.71
	2018-03-18	8223.68	2.66792e+07	0.113339	3023.8	72571.3	9.5351	12.5	38443	1887.76
	2018-03-19	8630.65	2.18597e+07	0.113278	2476.24	59429.7	9.21022	12.5	30408.9	1954.35
	2018-03-20	8913.47	2.61628e+07	0.113218	2962.09	71090.3	11.407	12.5	45051.3	1577.98
	2018-03-21	8929.28	2.46137e+07	0.113157	2785.21	66845	9.45537	12.5	35113.6	1903.68
	2018-03-22	8728.47	2.28925e+07	0.113096	2589.05	62137.2	10.1037	12.5	34878.7	1781.52
	2018-03-23	8879.62	2.68513e+07	0.113035	3035.15	72843.6	10.8287	12.5	43822.3	1662.25
	2018-03-24	8668.12	2.32367e+07	0.112975	2625.16	63003.8	9.20652	12.5	32224.8	1955.14
	2018-03-25	8495.78	2.58186e+07	0.112914	2915.28	69966.7	10.3562	12.5	40254.8	1738.09
	2018-03-26	8209.4	2.61628e+07	0.112853	2952.56	70861.5	9.88578	12.5	38917.8	1820.8
	2018-03-27	7833.04	2.32367e+07	0.112793	2620.93	62902.4	9.48564	12.5	33148.3	1897.61
	2018-03-28	7954.48	2.61628e+07	0.112732	2949.39	70785.4	10.4902	12.5	41253.1	1715.88
	2018-03-29	7165.7	2.78841e+07	0.112672	3141.74	75401.8	9.54221	12.5	39972.2	1886.35
	2018-03-30	6890.52	2.20319e+07	0.112611	2481.03	59544.7	8.91986	12.5	29507.3	2017.97
	2018-03-31	6973.53	2.82748e+07	0.112551	3182.34	76376.3	11.2284	12.5	47643.5	1603.08
	2018-04-01	6844.23	2.72276e+07	0.11249	3062.83	73508	8.9394	12.5	36506.5	2013.56
	2018-04-02	7083.8	2.84493e+07	0.11243	3198.55	76765.2	9.18953	12.5	39190.9	1958.75
	2018-04-03	7456.11	2.84493e+07	0.112369	3196.83	76724	8.89571	12.5	37917.4	2023.45
	2018-04-04	6853.84	2.56568e+07	0.112309	2881.48	69155.6	9.78333	12.5	37587.4	1839.86
	2018-04-05	6811.47	2.72276e+07	0.112249	3056.26	73350.2	9.23269	12.5	37623.3	1949.59
	2018-04-06	6636.32	2.40859e+07	0.112188	2702.16	64851.9	10.428	12.5	37570.9	1726.12
	2018-04-07	6911.09	3.14164e+07	0.112128	3522.67	84544	7.9738	12.5	37452	2257.39
	2018-04-08	7023.52	2.81003e+07	0.112068	3149.14	75579.3	8.91004	12.5	37411.9	2020.19
	2018-04-09	6770.73	2.56568e+07	0.112008	2873.76	68970.1	9.85442	12.5	37758.9	1826.59
	2018-04-10	6834.76	2.86239e+07	0.111948	3204.37	76904.9	8.80508	12.5	37619.7	2044.27
	2018-04-11	6968.32	2.81003e+07	0.111887	3144.07	75457.6	8.94379	12.5	37493.2	2012.57
	2018-04-12	7889.25	2.68785e+07	0.111827	3005.75	72138.1	9.23377	12.5	37005.9	1949.37
	2018-04-13	7895.96	2.87984e+07	0.111767	3218.72	77249.3	8.79101	12.5	37727.7	2047.55
	2018-04-14	7986.24	2.61469e+07	0.111707	2920.8	70099.3	10.3296	12.5	40227.5	1742.57
	2018-04-15	8329.11	3.11091e+07	0.111647	3473.25	83358	9.04008	12.5	41864.6	1991.13
	2018-04-16	8058.67	2.69103e+07	0.111587	3002.85	72068.5	10.1946	12.5	40817	1765.65
	2018-04-17	7902.09	3.09183e+07	0.111527	3448.23	82757.6	8.85226	12.5	40699.6	2033.38
	2018-04-18	8163.42	3.05366e+07	0.111468	3403.83	81692	9.02865	12.5	40976	1993.65
	2018-04-19	8294.31	3.39719e+07	0.111408	3784.73	90833.6	8.09176	12.5	40833.5	2224.49
	2018-04-20	8845.83	2.61469e+07	0.111348	2911.4	69873.7	10.5377	12.5	40906	1708.15
	2018-04-21	8895.58	3.03457e+07	0.111288	3377.11	81050.7	8.94287	12.5	40268.1	2012.78
	2018-04-22	8802.46	3.05366e+07	0.111228	3396.53	81516.7	9.11438	12.5	41276.3	1974.9
	2018-04-23	8930.88	2.92006e+07	0.111169	3246.19	77908.5	9.40338	12.5	40700.1	1914.21
	2018-04-24	9697.5	3.03457e+07	0.111109	3371.68	80920.2	8.9869	12.5	40401.2	2002.92
	2018-04-25	8845.74	2.3475e+07	0.111049	2606.88	62565	11.4409	12.5	39766.8	1573.3
	2018-04-26	9281.51	2.69103e+07	0.11099	2986.77	71682.4	10.3571	12.5	41245.6	1737.94
	2018-04-27	8987.05	2.83911e+07	0.11093	3149.43	75586.2	10.3135	12.5	43308.8	1745.29
	2018-04-28	9348.48	2.5592e+07	0.11087	2837.4	68097.5	11.2576	12.5	42589.5	1598.93
	2018-04-29	9419.08	3.15901e+07	0.110811	3500.53	84012.7	9.09146	12.5	42433.2	1979.88
	2018-04-30	9240.55	3.09903e+07	0.110751	3432.22	82373.3	9.2486	12.5	42324.3	1946.24
	2018-05-01	9119.01	3.15901e+07	0.110692	3496.77	83922.5	9.14873	12.5	42654.7	1967.49
	2018-05-02	9235.92	2.79913e+07	0.110632	3096.74	74321.8	10.2725	12.5	42415	1752.25
	2018-05-03	9743.86	3.01906e+07	0.110573	3338.26	80118.3	9.57892	12.5	42635.9	1879.13
	2018-05-04	9700.76	2.75914e+07	0.110514	3049.22	73181.4	10.3016	12.5	41882.4	1747.31
	2018-05-05	9858.15	3.219e+07	0.110454	3555.52	85332.4	9.06066	12.5	42953.8	1986.61
	2018-05-06	9654.8	2.73915e+07	0.110395	3023.88	72573	10.4409	12.5	42095.9	1723.99
	2018-05-07	9373.01	2.99906e+07	0.110336	3309.04	79416.9	9.66144	12.5	42626.8	1863.08
	2018-05-08	9234.82	2.77913e+07	0.110276	3064.73	73553.4	10.2715	12.5	41972.3	1752.43
	2018-05-09	9325.18	3.199e+07	0.110217	3525.85	84620.4	9.07896	12.5	42681.4	1982.61
	2018-05-10	9043.94	3.07904e+07	0.110158	3391.81	81403.3	9.29123	12.5	42018.8	1937.31
	2018-05-11	8441.49	2.61612e+07	0.110099	2880.31	69127.4	11.3955	12.5	43763.6	1579.57
	2018-05-12	8504.89	3.39889e+07	0.11004	3740.13	89763	8.67859	12.5	43278.7	2074.07
	2018-05-13	8723.94	3.0487e+07	0.109981	3352.98	80471.5	9.74223	12.5	43554	1847.63
	2018-05-14	8716.79	2.71911e+07	0.109921	2988.89	71733.3	10.9641	12.5	43694.1	1641.72
	2018-05-15	8510.38	3.0075e+07	0.109862	3304.12	79298.8	9.84543	12.5	43373.9	1828.26
	2018-05-16	8368.83	3.68728e+07	0.109803	4048.76	97170.2	7.91601	12.5	42733.4	2273.87
	2018-05-17	8094.32	2.71911e+07	0.109744	2984.07	71617.8	10.9657	12.5	43629.8	1641.49
	2018-05-18	8250.97	3.0487e+07	0.109686	3343.98	80255.6	9.76836	12.5	43553.6	1842.68
	2018-05-19	8247.18	3.1723e+07	0.109627	3477.68	83464.4	9.4158	12.5	43660.2	1911.68
	2018-05-20	8513.25	2.9663e+07	0.109568	3250.11	78002.7	10.0196	12.5	43419.6	1796.49
	2018-05-21	8418.99	3.2341e+07	0.109509	3541.62	84998.9	9.1379	12.5	43150.6	1969.82
	2018-05-22	8041.78	3.1105e+07	0.10945	3404.44	81706.7	9.48455	12.5	43052.8	1897.82
	2018-05-23	7557.82	3.33709e+07	0.109391	3650.49	87611.7	8.90072	12.5	43322.6	2022.31
	2018-05-24	7587.34	3.06162e+07	0.109333	3347.35	80336.5	10.1131	12.5	45135.9	1779.88
	2018-05-25	7480.14	3.76815e+07	0.109274	4117.61	98822.5	8.1446	12.5	44715	2210.05
	2018-05-26	7355.88	3.46841e+07	0.109215	3788.03	90912.8	8.93549	12.5	45130.6	2014.44
	2018-05-27	7368.22	3.51123e+07	0.109157	3832.74	91985.8	8.80173	12.5	44979.6	2045.05
	2018-05-28	7135.99	3.33995e+07	0.109098	3643.82	87451.7	8.9906	12.5	43680.2	2002.09
	2018-05-29	7472.59	2.97598e+07	0.109039	3244.99	77879.8	10.6156	12.5	45930	1695.62
	2018-05-30	7406.52	3.72533e+07	0.108981	4059.9	97437.5	8.19272	12.5	44348.8	2197.07
	2018-05-31	7494.17	3.63969e+07	0.108922	3964.43	95146.4	8.56294	12.5	45263	2102.08
	2018-06-01	7541.45	3.55405e+07	0.108864	3869.07	92857.8	8.6744	12.5	44749.2	2075.07
	2018-06-02	7643.45	3.25431e+07	0.108805	3540.86	84980.7	9.44485	12.5	44590.6	1905.8
	2018-06-03	7720.25	3.48982e+07	0.108747	3795.07	91081.7	8.85849	12.5	44824.8	2031.95
	2018-06-04	7514.47	3.91802e+07	0.108688	4258.44	102202	7.89819	12.5	44845.2	2279
	2018-06-05	7633.76	4.29807e+07	0.10863	4668.99	112056	8.1941	12.5	51010.9	2196.7
	2018-06-06	7653.98	3.61038e+07	0.108572	3919.85	94076.3	9.8076	12.5	51259	1835.31
	2018-06-07	7678.24	3.51213e+07	0.108513	3811.14	91467.2	10.1106	12.5	51377.2	1780.31
	2018-06-08	7624.92	3.56125e+07	0.108455	3862.36	92696.7	9.91172	12.5	51043.6	1816.03
	2018-06-09	7531.98	3.51213e+07	0.108397	3807.04	91369	9.99277	12.5	50723.9	1801.3
	2018-06-10	6786.02	3.11917e+07	0.108339	3379.26	81102.3	11.4009	12.5	51369	1578.82
	2018-06-11	6906.92	3.43845e+07	0.10828	3723.17	89356.1	10.2186	12.5	50727.3	1761.5
	2018-06-12	6582.36	3.56125e+07	0.108222	3854.07	92497.7	10.024	12.5	51511.1	1795.69
	2018-06-13	6349.9	3.51213e+07	0.108164	3798.87	91172.9	9.99161	12.5	50609.1	1801.51
	2018-06-14	6675.35	3.75774e+07	0.108106	4062.34	97496.2	9.39444	12.5	50884.6	1916.03
	2018-06-15	6456.58	3.75774e+07	0.108048	4060.16	97443.9	9.45534	12.5	51186.9	1903.69
	2018-06-16	6550.16	4.07702e+07	0.10799	4402.78	105667	8.71717	12.5	51173	2064.89
	2018-06-17	6499.27	3.85598e+07	0.107932	4161.84	99884.1	9.07781	12.5	50373.8	1982.86
	2018-06-18	6734.82	4.0279e+07	0.107874	4345.06	104281	8.87236	12.5	51401.2	2028.77
	2018-06-19	6769.94	3.91226e+07	0.107816	4218.05	101233	9.30387	12.5	52325.5	1934.68
	2018-06-20	6776.55	3.91226e+07	0.107758	4215.78	101179	9.22032	12.5	51827.8	1952.21
	2018-06-21	6729.74	4.29087e+07	0.1077	4621.28	110911	8.4899	12.5	52312.2	2120.17
	2018-06-22	6083.69	3.8113e+07	0.107643	4102.58	98461.8	9.56468	12.5	52319.8	1881.92
	2018-06-23	6162.48	4.03846e+07	0.107585	4344.77	104274	9.01854	12.5	52244.6	1995.89
	2018-06-24	6173.23	4.31611e+07	0.107527	4640.98	111383	8.28353	12.5	51258.2	2172.99
	2018-06-25	6249.18	3.96274e+07	0.107469	4258.72	102209	9.32707	12.5	52961.9	1929.87
	2018-06-26	6093.67	3.6851e+07	0.107411	3958.22	94997.2	9.84132	12.5	51938.8	1829.02
	2018-06-27	6157.13	3.05409e+07	0.107354	3278.68	78688.2	11.9063	12.5	52049.4	1511.8
	2018-06-28	5903.44	3.96274e+07	0.107296	4251.87	102045	9.01518	12.5	51108.5	1996.63
	2018-06-29	6218.3	3.8113e+07	0.107238	4087.18	98092.3	9.67108	12.5	52703.2	1861.22
	2018-06-30	6404	3.55889e+07	0.107181	3814.45	91546.9	10.1937	12.5	51844.7	1765.79
	2018-07-01	6385.82	3.71034e+07	0.107123	3974.64	95391.3	9.796	12.5	51914	1837.48
	2018-07-02	6614.18	3.75948e+07	0.107066	4025.12	96602.9	10.213	12.5	54811.4	1762.46
	2018-07-03	6529.59	3.09291e+07	0.107008	3309.67	79432	12.414	12.5	54781.6	1449.98
	2018-07-04	6597.55	3.57284e+07	0.106951	3821.18	91708.4	10.746	12.5	54749.9	1675.04
	2018-07-05	6639.14	3.65283e+07	0.106893	3904.63	93711.2	10.511	12.5	54722.1	1712.49
	2018-07-06	6673.5	4.26608e+07	0.106836	4557.71	109385	9	12.5	54692.5	2000
	2018-07-07	6856.93	4.15943e+07	0.106779	4441.38	106593	9.231	12.5	54664.5	1949.95
	2018-07-08	6773.88	4.21275e+07	0.106721	4495.9	107902	9.231	12.5	55335.6	1949.95
	2018-07-09	6741.75	3.62617e+07	0.106664	3867.81	92827.5	10.588	12.5	54603.2	1700.04
	2018-07-10	6329.95	3.97279e+07	0.106607	4235.25	101646	9.664	12.5	54572.7	1862.58
	2018-07-11	6394.71	3.5995e+07	0.106549	3835.25	92046	10.667	12.5	54547.5	1687.45
	2018-07-12	6228.81	3.75948e+07	0.106492	4003.55	96085.3	10.213	12.5	54517.7	1762.46
	2018-07-13	6238.05	3.81281e+07	0.106435	4058.16	97395.9	10.07	12.5	54487.6	1787.49
	2018-07-14	6276.12	3.54618e+07	0.106378	3772.35	90536.3	10.827	12.5	54457.6	1662.51
	2018-07-15	6359.64	3.54618e+07	0.106321	3770.32	90487.7	10.827	12.5	54428.4	1662.51
	2018-07-16	6741.75	3.19956e+07	0.106264	3399.97	81599.2	12	12.5	54399.5	1500
	2018-07-17	7321.04	4.09319e+07	0.106207	4347.23	104334	9.057	12.5	52497.2	1987.41
	2018-07-18	7370.78	4.47934e+07	0.10615	4754.79	114115	8.276	12.5	52467.6	2174.96
	2018-07-19	7466.86	4.40211e+07	0.106093	4670.3	112087	8.421	12.5	52438.2	2137.51
	2018-07-20	7354.13	3.96447e+07	0.106036	4203.75	100890	9.351	12.5	52412.3	1924.93
	2018-07-21	7419.29	3.52683e+07	0.105979	3737.69	89704.5	10.511	12.5	52382.5	1712.49
	2018-07-22	7418.49	4.68528e+07	0.105922	4962.73	119106	7.912	12.5	52353.5	2275.03
	2018-07-23	7711.11	4.27339e+07	0.105865	4524.01	108576	8.675	12.5	52327.8	2074.93
	2018-07-24	8424.27	4.09319e+07	0.105808	4330.92	103942	9.057	12.5	52300.1	1987.41
	2018-07-25	8181.39	4.55657e+07	0.105751	4818.62	115647	8.136	12.5	52272.4	2212.39
	2018-07-26	7951.58	4.24765e+07	0.105694	4489.52	107748	8.727	12.5	52240.1	2062.56
	2018-07-27	8165.01	4.29913e+07	0.105638	4541.5	108996	8.623	12.5	52215.1	2087.44
	2018-07-28	8192.15	3.73278e+07	0.105581	3941.1	94586.4	9.931	12.5	52185.4	1812.51
	2018-07-29	8218.46	5.02772e+07	0.105524	5305.45	127331	8.471	12.5	59923.3	2124.9
	2018-07-30	8180.48	3.96303e+07	0.105467	4179.7	100313	10.746	12.5	59886.8	1675.04
	2018-07-31	7780.44	4.3475e+07	0.105411	4582.73	109986	9.796	12.5	59856.6	1837.48
	2018-08-01	7624.91	4.43622e+07	0.105354	4673.75	112170	9.6	12.5	59823.9	1875
	2018-08-02	7567.15	4.52495e+07	0.105298	4764.66	114352	9.412	12.5	59793.3	1912.45
	2018-08-03	7434.39	4.90942e+07	0.105241	5166.72	124001	8.675	12.5	59761.8	2074.93
	2018-08-04	7032.85	5.20517e+07	0.105185	5475.03	131401	8.182	12.5	59728.9	2199.95
	2018-08-05	7068.48	4.73197e+07	0.105128	4974.63	119391	9	12.5	59695.5	2000
	2018-08-06	6951.8	3.8743e+07	0.105072	4070.79	97698.9	10.992	12.5	59661.5	1637.55
	2018-08-07	6753.12	4.4658e+07	0.105015	4689.76	112554	9.536	12.5	59628.8	1887.58
	2018-08-08	6305.8	4.64325e+07	0.104959	4873.49	116964	9.172	12.5	59599.6	1962.49
	2018-08-09	6568.23	4.40665e+07	0.104902	4622.68	110944	9.664	12.5	59564.7	1862.58
	2018-08-10	6184.71	5.20517e+07	0.104846	5457.41	130978	8.182	12.5	59536.7	2199.95
	2018-08-11	6295.73	5.23764e+07	0.10479	5488.51	131724	8.471	12.5	61990.8	2124.9
	2018-08-12	6322.69	4.92303e+07	0.104733	5156.06	123745	9.29	12.5	63866.4	1937.57
	2018-08-13	6297.57	4.76422e+07	0.104677	4987.05	119689	9.6	12.5	63834.3	1875
	2018-08-14	6199.71	4.31956e+07	0.104621	4519.17	108460	10.588	12.5	63798.6	1700.04
	2018-08-15	6308.52	5.1136e+07	0.104565	5347.02	128329	8.944	12.5	63765	2012.52
	2018-08-16	6334.73	5.01831e+07	0.104509	5244.57	125870	9.114	12.5	63732	1974.98
	2018-08-17	6580.63	4.82774e+07	0.104453	5042.7	121025	9.474	12.5	63699.4	1899.94
	2018-08-18	6423.76	5.08183e+07	0.104396	5305.25	127326	9	12.5	63663.1	2000
	2018-08-19	6506.07	4.60541e+07	0.10434	4805.3	115327	9.931	12.5	63628.6	1812.51
	2018-08-20	6308.53	4.76422e+07	0.104284	4968.34	119240	9.6	12.5	63594.7	1875
	2018-08-21	6488.76	4.7007e+07	0.104228	4899.46	117587	9.73	12.5	63562.3	1849.95
	2018-08-22	6376.71	5.08183e+07	0.104172	5293.87	127053	9	12.5	63526.4	2000
	2018-08-23	6534.88	4.82774e+07	0.104116	5026.47	120635	9.664	12.5	64767.8	1862.58
	2018-08-24	6719.96	4.81252e+07	0.10406	5007.93	120190	9.863	12.5	65857.6	1825
	2018-08-25	6763.19	4.73148e+07	0.104005	4920.96	118103	10.667	12.5	69989.1	1687.45
	2018-08-26	6707.26	4.90004e+07	0.103949	5093.53	122245	8.324	12.5	56531.4	2162.42
	2018-08-27	6884.64	5.10324e+07	0.103893	5301.9	127246	7.784	12.5	55026.7	2312.44
	2018-08-28	7096.28	5.16264e+07	0.103837	5360.74	128658	9.412	12.5	67273.7	1912.45
	2018-08-29	7047.16	5.10071e+07	0.103781	5293.59	127046	10.36	12.5	73122.1	1737.45
	2018-08-30	6978.23	5.16035e+07	0.103726	5352.61	128463	9.351	12.5	66736.3	1924.93
	2018-08-31	7037.58	5.22638e+07	0.10367	5418.19	130037	9.29	12.5	67113.3	1937.57
	2018-09-01	7193.25	5.30282e+07	0.103614	5494.48	131867	9.536	12.5	69860.5	1887.58
	2018-09-02	7272.72	5.16428e+07	0.103559	5348.06	128353	10	12.5	71307.4	1800
	2018-09-03	7260.06	4.96841e+07	0.103503	5142.45	123419	10	12.5	68566	1800
	2018-09-04	7361.66	4.83942e+07	0.103447	5006.26	120150	11.429	12.5	76288.7	1574.94
	2018-09-05	6792.83	4.80598e+07	0.103392	4968.99	119256	10.909	12.5	72275.6	1650.01
	2018-09-06	6529.17	4.78687e+07	0.103336	4946.58	118718	9.6	12.5	63316.2	1875
	2018-09-07	6467.07	4.79887e+07	0.103281	4956.31	118952	9.474	12.5	62608.2	1899.94
	2018-09-08	6225.98	4.8252e+07	0.103225	4980.83	119540	9.6	12.5	63754.6	1875
	2018-09-09	6300.86	4.94976e+07	0.10317	5106.67	122560	8.834	12.5	60149.7	2037.58
	2018-09-10	6329.7	4.93476e+07	0.103115	5088.45	122123	10.667	12.5	72371.4	1687.45
	2018-09-11	6321.2	5.03565e+07	0.103059	5189.7	124553	10.213	12.5	70669.9	1762.46
	2018-09-12	6351.8	5.24247e+07	0.103004	5399.94	129599	8.571	12.5	61710.6	2100.11
	2018-09-13	6517.31	5.2636e+07	0.102948	5418.8	130051	9.73	12.5	70299.9	1849.95
	2018-09-14	6512.71	5.16909e+07	0.102893	5318.64	127647	10.909	12.5	77361.5	1650.01
	2018-09-15	6543.2	5.11925e+07	0.102838	5264.53	126349	10.286	12.5	72201.2	1749.95
	2018-09-16	6517.18	4.99962e+07	0.102783	5138.74	123330	10.36	12.5	70983.1	1737.45
	2018-09-17	6281.2	4.99962e+07	0.102727	5135.98	123263	10.667	12.5	73047.3	1687.45
	2018-09-18	6371.3	5.0046e+07	0.102672	5138.34	123320	10.141	12.5	69477.2	1774.97
	2018-09-19	6398.54	4.94478e+07	0.102617	5074.2	121781	9.231	12.5	62453.2	1949.95
	2018-09-20	6519.67	4.97602e+07	0.102562	5103.51	122484	9.351	12.5	63630.5	1924.93
	2018-09-21	6734.95	5.04948e+07	0.102507	5176.07	124226	10	12.5	69014.3	1800
	2018-09-22	6721.98	5.13894e+07	0.102452	5264.94	126359	9.29	12.5	65215.1	1937.57
	2018-09-23	6710.63	5.20798e+07	0.102397	5332.81	127988	9.6	12.5	68260	1875
	2018-09-24	6595.41	5.28681e+07	0.102342	5410.62	129855	9.73	12.5	70193.8	1849.95
	2018-09-25	6446.47	5.43741e+07	0.102287	5561.76	133482	8.521	12.5	63189	2112.43
	2018-09-26	6495	5.36584e+07	0.102232	5485.61	131655	10.36	12.5	75774.5	1737.45
	2018-09-27	6676.75	5.32323e+07	0.102177	5439.12	130539	10.07	12.5	73029.3	1787.49
	2018-09-28	6644.13	5.37403e+07	0.102122	5488.08	131714	9.351	12.5	68425.3	1924.93
	2018-09-29	6601.96	5.35879e+07	0.102067	5469.57	131270	9.474	12.5	69091.7	1899.94
	2018-09-30	6625.56	5.42482e+07	0.102013	5534	132816	8.834	12.5	65183.1	2037.58
	2018-10-01	6589.62	5.47561e+07	0.101958	5582.82	133988	9.114	12.5	67842.4	1974.98
	2018-10-02	6556.1	5.31307e+07	0.101903	5414.18	129940	10.511	12.5	75878	1712.49
	2018-10-03	6502.59	5.34355e+07	0.101848	5442.31	130616	9.931	12.5	72063.5	1812.51
	2018-10-04	6576.69	5.40165e+07	0.101794	5498.53	131965	9.6	12.5	70381.2	1875
	2018-10-05	6622.48	5.30765e+07	0.101739	5399.95	129599	11.077	12.5	79753.7	1624.99
	2018-10-06	6588.31	5.19735e+07	0.101684	5284.89	126837	11.52	12.5	81175.9	1562.5
	2018-10-07	6602.95	5.12117e+07	0.10163	5204.63	124911	10.141	12.5	70373.5	1774.97
	2018-10-08	6652.23	5.03333e+07	0.101575	5112.61	122703	10.667	12.5	72714.9	1687.45
	2018-10-09	6642.64	5.02568e+07	0.101521	5102.1	122450	11.077	12.5	75354.6	1624.99
	2018-10-10	6585.53	5.05152e+07	0.101466	5125.58	123014	10	12.5	68341	1800
	2018-10-11	6256.24	5.10883e+07	0.101412	5180.94	124343	9.057	12.5	62565	1987.41
	2018-10-12	6274.58	5.11942e+07	0.101357	5188.89	124533	10.909	12.5	75474.1	1650.01
	2018-10-13	6285.99	5.20412e+07	0.101303	5271.91	126526	10.213	12.5	71789.4	1762.46
	2018-10-14	6290.93	5.05589e+07	0.101248	5119	122856	12.632	12.5	86217.5	1424.95
	2018-10-15	6596.54	5.19883e+07	0.101194	5260.89	126261	8.889	12.5	62352.1	2024.97
	2018-10-16	6596.11	5.2253e+07	0.10114	5284.84	126836	10.667	12.5	75164.5	1687.45
	2018-10-17	6544.43	5.19353e+07	0.101085	5249.89	125997	10.435	12.5	73043.5	1724.96
	2018-10-18	6476.71	5.07965e+07	0.101031	5132.02	123168	10.435	12.5	71403.5	1724.96
	2018-10-19	6465.41	5.10515e+07	0.100977	5155.01	123720	10.141	12.5	69702.6	1774.97
	2018-10-20	6489.19	5.08811e+07	0.100922	5135.04	123241	10.07	12.5	68946.5	1787.49
	2018-10-21	6482.35	5.1885e+07	0.100868	5233.55	125605	10.435	12.5	72816.1	1724.96
	2018-10-22	6487.16	5.12149e+07	0.100814	5163.18	123916	9.29	12.5	63954.6	1937.57
	2018-10-23	6475.74	5.19232e+07	0.10076	5231.77	125563	9.351	12.5	65229.7	1924.93
	2018-10-24	6495.84	5.03813e+07	0.100706	5073.69	121768	12.743	12.5	86205.3	1412.54
	2018-10-25	6476.29	5.00906e+07	0.100652	5041.71	121001	10.511	12.5	70657.9	1712.49
	2018-10-26	6474.75	5.01416e+07	0.100598	5044.13	121059	10.07	12.5	67725.9	1787.49
	2018-10-27	6480.38	4.97846e+07	0.100544	5005.52	120133	10.588	12.5	70664.6	1700.04
	2018-10-28	6486.39	4.98866e+07	0.10049	5013.09	120314	10.286	12.5	68752.8	1749.95
	2018-10-29	6332.63	4.94275e+07	0.100436	4964.29	119143	9.863	12.5	65283.7	1825
	2018-10-30	6334.27	4.94275e+07	0.100382	4961.62	119079	9.351	12.5	61861.5	1924.93
	2018-10-31	6317.61	5.1978e+07	0.100328	5214.84	125156	8.834	12.5	61423.8	2037.58
	2018-11-01	6377.78	5.28453e+07	0.100274	5299.01	127176	9.351	12.5	66068	1924.93
	2018-11-02	6388.44	5.28469e+07	0.10022	5296.32	127112	10.07	12.5	71111.9	1787.49
	2018-11-03	6361.26	5.41239e+07	0.100166	5421.38	130113	8.944	12.5	64651.8	2012.52
	2018-11-04	6376.13	5.33091e+07	0.100112	5336.9	128086	11.707	12.5	83305.5	1537.54
	2018-11-05	6419.66	5.31576e+07	0.100059	5318.88	127653	10	12.5	70918.5	1800
	2018-11-06	6461.01	5.18328e+07	0.100005	5183.54	124405	11.25	12.5	77753.1	1600
	2018-11-07	6530.14	5.0151e+07	0.0999513	5012.65	120304	11.077	12.5	74033.5	1624.99
	2018-11-08	6453.72	4.84688e+07	0.0998976	4841.92	116206	11.901	12.5	76831.6	1512.48
	2018-11-09	6385.62	4.76525e+07	0.0998439	4757.81	114188	11.339	12.5	71931.8	1587.44
	2018-11-10	6409.22	4.61219e+07	0.0997903	4602.52	110460	10.992	12.5	67454.5	1637.55
	2018-11-11	6411.27	4.72443e+07	0.0997367	4712	113088	9.863	12.5	61965.9	1825
	2018-11-12	6371.27	4.70913e+07	0.0996832	4694.21	112661	10.286	12.5	64379.5	1749.95
	2018-11-13	6359.49	4.66831e+07	0.0996296	4651.02	111625	12	12.5	74416.4	1500
	2018-11-14	5738.35	4.69382e+07	0.0995761	4673.93	112174	10.667	12.5	66475.7	1687.45
	2018-11-15	5648.03	4.72443e+07	0.0995227	4701.88	112845	11.339	12.5	71086.2	1587.44
	2018-11-16	5575.55	4.71858e+07	0.0994692	4693.53	112645	11.429	12.5	71523.2	1574.94
	2018-11-17	5554.33	4.73532e+07	0.0994158	4707.65	112984	9.931	12.5	62335.6	1812.51
	2018-11-18	5623.54	4.57158e+07	0.0993624	4542.43	109018	11.707	12.5	70904.4	1537.54
	2018-11-19	4871.49	4.45263e+07	0.099309	4421.87	106125	11.429	12.5	67383.3	1574.94
	2018-11-20	4451.87	4.46407e+07	0.0992557	4430.84	106340	10.909	12.5	64448.1	1650.01
	2018-11-21	4602.17	4.27141e+07	0.0992024	4237.34	101696	13.714	12.5	77481.2	1312.53
	2018-11-22	4365.94	4.19989e+07	0.0991491	4164.15	99939.6	11.803	12.5	65532.6	1525.04
	2018-11-23	4347.11	4.14839e+07	0.0990959	4110.89	98661.3	11.52	12.5	63143.2	1562.5
	2018-11-24	3880.76	4.13894e+07	0.0990426	4099.32	98383.7	10.07	12.5	55040.2	1787.49
	2018-11-25	4009.97	4.15784e+07	0.0989895	4115.83	98779.8	11.339	12.5	62225.8	1587.44
	2018-11-26	3779.13	4.08697e+07	0.0989363	4043.5	97043.9	12.973	12.5	69941.7	1387.5
	2018-11-27	3820.72	4.08225e+07	0.0988832	4036.65	96879.7	10.992	12.5	59161.2	1637.55
	2018-11-28	4257.42	4.14367e+07	0.0988301	4095.19	98284.5	12.203	12.5	66631.5	1475.05
	2018-11-29	4278.85	4.06335e+07	0.098777	4013.65	96327.6	13.714	12.5	73390.9	1312.53
	2018-11-30	4017.27	3.94995e+07	0.0987239	3899.55	93589.1	14.257	12.5	74127.8	1262.54
	2018-12-01	4214.67	3.86018e+07	0.0986709	3808.87	91413	11.613	12.5	58976.6	1549.99
	2018-12-02	4139.88	3.79876e+07	0.0986179	3746.25	89910.1	12.632	12.5	63096.9	1424.95
	2018-12-03	3894.13	3.77575e+07	0.098565	3721.56	89317.6	12.632	12.5	62681.1	1424.95
	2018-12-04	3956.89	3.71015e+07	0.098512	3654.94	87718.5	10.435	12.5	50852.4	1724.96
	2018-12-05	3753.99	3.67389e+07	0.0984591	3617.28	86814.7	11.077	12.5	53424.8	1624.99
	2018-12-06	3521.1	3.7191e+07	0.0984062	3659.83	87835.9	10.667	12.5	52052.5	1687.45
	2018-12-07	3419.94	3.69901e+07	0.0983534	3638.1	87314.4	12.632	12.5	61275.3	1424.95
	2018-12-08	3476.11	3.62237e+07	0.0983006	3560.81	85459.5	11.339	12.5	53834.7	1587.44
	2018-12-09	3614.23	3.62237e+07	0.0982478	3558.9	85413.6	11.25	12.5	53383.5	1600
	2018-12-10	3502.66	3.59699e+07	0.098195	3532.07	84769.6	11.613	12.5	54690.5	1549.99
	2018-12-11	3424.59	3.59276e+07	0.0981423	3526.01	84624.4	11.52	12.5	54159.6	1562.5
	2018-12-12	3486.95	3.54063e+07	0.0980896	3472.99	83351.8	12	12.5	55567.8	1500
	2018-12-13	3313.68	3.50053e+07	0.0980369	3431.81	82363.5	10.992	12.5	50296.7	1637.55
	2018-12-14	3242.48	3.48449e+07	0.0979842	3414.26	81942.1	9.863	12.5	44899.7	1825
	2018-12-15	3236.76	3.61281e+07	0.0979316	3538.08	84913.9	9.664	12.5	45589.3	1862.58
	2018-12-16	3252.84	3.70102e+07	0.097879	3622.52	86940.6	12.522	12.5	60481.7	1437.47
	2018-12-17	3545.86	3.6489e+07	0.0978265	3569.58	85670	9	12.5	42835	2000
	2018-12-18	3696.06	3.79325e+07	0.0977739	3708.81	89011.4	11.25	12.5	55632.1	1600
	2018-12-19	3745.95	3.80298e+07	0.0977214	3716.32	89191.7	9.664	12.5	47886	1862.58
	2018-12-20	4134.44	3.86212e+07	0.0976689	3772.09	90530.3	10.667	12.5	53649.2	1687.45
	2018-12-21	3896.54	3.82639e+07	0.0976165	3735.19	89644.6	10.286	12.5	51226.9	1749.95
	2018-12-22	4014.18	3.74865e+07	0.097564	3657.33	87776	8.229	12.5	40128.3	2187.39
	2018-12-23	3998.98	3.7858e+07	0.0975117	3691.59	88598.3	8.182	12.5	40272.8	2199.95
	2018-12-24	4078.6	3.9629e+07	0.0974593	3862.22	92693.2	9.474	12.5	48787.5	1899.94
	2018-12-25	3815.49	3.87254e+07	0.0974069	3772.12	90530.9	9.057	12.5	45552.1	1987.41
	2018-12-26	3857.3	3.93817e+07	0.0973546	3833.99	92015.8	9.172	12.5	46887.2	1962.49
	2018-12-27	3654.83	3.96718e+07	0.0973023	3860.16	92643.9	8.276	12.5	42595.6	2174.96
	2018-12-28	3923.92	4.10861e+07	0.0972501	3995.63	95895	8.623	12.5	45939	2087.44
	2018-12-29	3820.41	4.20652e+07	0.0971979	4088.65	98127.5	10.435	12.5	56886.7	1724.96
	2018-12-30	3865.95	4.07235e+07	0.0971457	3956.11	94946.6	8.182	12.5	43158.5	2199.95
	2018-12-31	3742.7	4.07235e+07	0.0970935	3953.98	94895.6	9.29	12.5	48976.7	1937.57
	2019-01-01	3843.52	4.09886e+07	0.0970413	3977.59	95462.2	9.664	12.5	51252.6	1862.58
	2019-01-02	3943.41	4.1168e+07	0.0969892	3992.85	95828.4	9.536	12.5	50767.7	1887.58
	2019-01-03	3836.74	4.14996e+07	0.0969371	4022.85	96548.4	9.29	12.5	49829.7	1937.57
	2019-01-04	3857.72	4.13744e+07	0.0968851	4008.56	96205.4	9.664	12.5	51651.6	1862.58
	2019-01-05	3845.19	4.12636e+07	0.096833	3995.68	95896.2	8.834	12.5	47063.7	2037.58
	2019-01-06	4076.63	4.2763e+07	0.096781	4138.65	99327.5	10.213	12.5	56357.3	1762.46
	2019-01-07	4025.25	4.20066e+07	0.0967291	4063.26	97518.3	10.213	12.5	55330.8	1762.46
	2019-01-08	4030.85	4.18554e+07	0.0966771	4046.46	97115	8.521	12.5	45973.2	2112.43
	2019-01-09	4035.3	4.26534e+07	0.0966252	4121.39	98913.4	8.78	12.5	48247.8	2050.11
	2019-01-10	3678.92	4.31721e+07	0.0965733	4169.27	100063	9.231	12.5	51315.4	1949.95
	2019-01-11	3687.37	4.3212e+07	0.0965214	4170.88	100101	9.73	12.5	54110.3	1849.95
	2019-01-12	3661.3	4.31721e+07	0.0964696	4164.8	99955.1	10.435	12.5	57946.2	1724.96
	2019-01-13	3552.95	4.21746e+07	0.0964178	4066.38	97593.1	10.511	12.5	56989	1712.49
	2019-01-14	3706.05	4.2015e+07	0.096366	4048.82	97171.6	9.664	12.5	52170.4	1862.58
	2019-01-15	3630.68	4.25924e+07	0.0963143	4102.25	98454.1	10.909	12.5	59668.7	1650.01
	2019-01-16	3655.01	4.13649e+07	0.0962625	3981.89	95565.3	10.827	12.5	57482.5	1662.51
	2019-01-17	3678.56	4.03786e+07	0.0962108	3884.86	93236.6	11.339	12.5	58733.9	1587.44
	2019-01-18	3657.84	3.94609e+07	0.0961592	3794.52	91068.6	10.435	12.5	52794.5	1724.96
	2019-01-19	3728.57	3.93219e+07	0.0961075	3779.13	90699.2	10.827	12.5	54555.6	1662.51
	2019-01-20	3601.01	3.93731e+07	0.0960559	3782.02	90768.5	9.172	12.5	46251.6	1962.49
	2019-01-21	3576.03	4.0467e+07	0.0960043	3885.01	93240.2	9.6	12.5	49728.1	1875
	2019-01-22	3604.58	4.05314e+07	0.0959528	3889.1	93338.4	11.077	12.5	57439.4	1624.99
	2019-01-23	3585.12	4.04478e+07	0.0959012	3879	93095.9	9.863	12.5	51011.4	1825
	2019-01-24	3600.87	4.0991e+07	0.0958497	3928.98	94295.5	8.889	12.5	46566.3	2024.97
	2019-01-25	3599.77	4.24535e+07	0.0957983	4066.97	97607.3	10.435	12.5	56585.1	1724.96
	2019-01-26	3602.46	4.24535e+07	0.0957468	4064.79	97554.9	9.6	12.5	52029.3	1875
	2019-01-27	3583.97	4.31639e+07	0.0956954	4130.58	99134	10.511	12.5	57888.7	1712.49
	2019-01-28	3470.45	4.23282e+07	0.095644	4048.43	97162.4	9.931	12.5	53606.7	1812.51
	2019-01-29	3448.12	4.20705e+07	0.0955926	4021.63	96519.1	9.863	12.5	52887.1	1825
	2019-01-30	3486.18	4.26672e+07	0.0955413	4076.48	97835.4	10.588	12.5	57549	1700.04
	2019-01-31	3457.79	4.21824e+07	0.09549	4027.99	96671.8	9.29	12.5	49893.4	1937.57
	2019-02-01	3487.95	4.18136e+07	0.0954387	3990.63	95775.2	9.114	12.5	48494.2	1974.98
	2019-02-02	3521.06	4.25715e+07	0.0953874	4060.78	97458.8	10	12.5	54143.8	1800
	2019-02-03	3464.01	4.22499e+07	0.0953362	4027.94	96670.6	10.435	12.5	56042.1	1724.96
	2019-02-04	3459.15	4.22237e+07	0.095285	4023.29	96558.9	9.796	12.5	52549.5	1837.48
	2019-02-05	3466.36	4.22837e+07	0.0952338	4026.83	96644	9.796	12.5	52595.8	1837.48
	2019-02-06	3413.77	4.23249e+07	0.0951827	4028.6	96686.5	8.78	12.5	47161.5	2050.11
	2019-02-07	3399.47	4.34811e+07	0.0951316	4136.43	99274.3	8.276	12.5	45644.1	2174.96
	2019-02-08	3666.78	4.42657e+07	0.0950805	4208.8	101011	8.834	12.5	49574.1	2037.58
	2019-02-09	3671.2	4.44722e+07	0.0950294	4226.16	101428	9.6	12.5	54094.9	1875
	2019-02-10	3690.19	4.47199e+07	0.0949784	4247.43	101938	10.286	12.5	58252	1749.95
	2019-02-11	3648.43	4.48814e+07	0.0949274	4260.47	102251	9.931	12.5	56414.3	1812.51
	2019-02-12	3653.53	4.5053e+07	0.0948764	4274.47	102587	11.25	12.5	64117	1600
	2019-02-13	3632.07	4.44928e+07	0.0948254	4219.05	101257	9.412	12.5	52946.3	1912.45
	2019-02-14	3616.88	4.43068e+07	0.0947745	4199.16	100780	10.213	12.5	57181.3	1762.46
	2019-02-15	3620.81	4.31913e+07	0.0947236	4091.24	98189.8	11.339	12.5	61854.1	1587.44
	2019-02-16	3629.79	4.19274e+07	0.0946727	3969.39	95265.3	9.6	12.5	50808.2	1875
	2019-02-17	3673.84	4.21904e+07	0.0946219	3992.14	95811.3	9.057	12.5	48209	1987.41
	2019-02-18	3915.71	4.31748e+07	0.0945711	4083.09	97994.1	9.29	12.5	50575.9	1937.57
	2019-02-19	3947.09	4.36053e+07	0.0945203	4121.58	98918	9.231	12.5	50728.4	1949.95
	2019-02-20	3999.82	4.48105e+07	0.0944695	4233.23	101598	11.077	12.5	62522	1624.99
	2019-02-21	3954.12	4.38205e+07	0.0944188	4137.48	99299.5	12.101	12.5	66756.8	1487.48
	2019-02-22	4005.53	4.28735e+07	0.0943681	4045.89	97101.4	8.944	12.5	48248.6	2012.52
	2019-02-23	4142.53	4.43801e+07	0.0943174	4185.82	100460	10.07	12.5	56201.6	1787.49
	2019-02-24	3810.43	4.40788e+07	0.0942668	4155.16	99723.9	10.511	12.5	58233.2	1712.49
	2019-02-25	3882.7	4.31343e+07	0.0942161	4063.94	97534.6	10.07	12.5	54565.2	1787.49
	2019-02-26	3854.36	4.26282e+07	0.0941655	4014.11	96338.6	8.944	12.5	47869.6	2012.52
	2019-02-27	3851.05	4.28552e+07	0.094115	4033.32	96799.7	10.213	12.5	54923.1	1762.46
	2019-02-28	3854.79	4.33391e+07	0.0940644	4076.67	97840	9.6	12.5	52181.3	1875
	2019-03-01	3859.58	4.46845e+07	0.0940139	4200.96	100823	8.889	12.5	49789.8	2024.97
	2019-03-02	3864.42	4.46964e+07	0.0939634	4199.82	100796	10.909	12.5	61087.8	1650.01
	2019-03-03	3847.18	4.42326e+07	0.093913	4154.01	99696.2	9.863	12.5	54628	1825
	2019-03-04	3761.56	4.46282e+07	0.0938625	4188.91	100534	10.511	12.5	58706.2	1712.49
	2019-03-05	3896.38	4.43695e+07	0.0938121	4162.39	99897.4	9.664	12.5	53633.8	1862.58
	2019-03-06	3903.94	4.3852e+07	0.0937617	4111.64	98679.4	11.25	12.5	61674.6	1600
	2019-03-07	3911.48	4.32915e+07	0.0937114	4056.9	97365.7	10.141	12.5	54854.8	1774.97
	2019-03-08	3901.13	4.29465e+07	0.093661	4022.42	96538	9.863	12.5	52897.5	1825
	2019-03-09	3963.31	4.22566e+07	0.0936107	3955.67	94936.2	10.435	12.5	55036.6	1724.96
	2019-03-10	3951.6	4.25153e+07	0.0935605	3977.76	95466.1	10.588	12.5	56155.3	1700.04
	2019-03-11	3905.23	4.20836e+07	0.0935102	3935.24	94445.8	10.141	12.5	53209.7	1774.97
	2019-03-12	3909.16	4.22962e+07	0.09346	3953	94872	10.07	12.5	53075.6	1787.49
	2019-03-13	3906.72	4.20345e+07	0.0934098	3926.43	94234.3	10.667	12.5	55844.3	1687.45
	2019-03-14	3924.37	4.23335e+07	0.0933596	3952.24	94853.7	9.29	12.5	48955	1937.57
	2019-03-15	3960.91	4.28907e+07	0.0933095	4002.11	96050.7	9.412	12.5	50223.9	1912.45
	2019-03-16	4048.73	4.31894e+07	0.0932594	4027.81	96667.5	8.834	12.5	47442.3	2037.58
	2019-03-17	4025.23	4.42639e+07	0.0932093	4125.81	99019.4	9.863	12.5	54257.1	1825
	2019-03-18	4032.51	4.46927e+07	0.0931592	4163.53	99924.8	8.944	12.5	49651.5	2012.52
	2019-03-19	4071.19	4.55115e+07	0.0931092	4237.54	101701	8.276	12.5	46759.9	2174.96
	2019-03-20	4087.48	4.68476e+07	0.0930592	4359.6	104630	8.944	12.5	51989.7	2012.52
	2019-03-21	4029.33	4.79681e+07	0.0930092	4461.48	107075	10.07	12.5	59902.8	1787.49
	2019-03-22	4023.97	4.74509e+07	0.0929593	4411	105864	8.944	12.5	52602.7	2012.52
	2019-03-23	4035.83	4.77957e+07	0.0929094	4440.67	106576	9.931	12.5	58800.4	1812.51
	2019-03-24	4022.17	4.702e+07	0.0928595	4366.25	104790	9.6	12.5	55888	1875
	2019-03-25	3963.07	4.75119e+07	0.0928096	4409.56	105830	9.73	12.5	57206.7	1849.95
	2019-03-26	3985.08	4.72779e+07	0.0927598	4385.48	105252	10.746	12.5	62835.2	1675.04
	2019-03-27	4087.07	4.58493e+07	0.0927099	4250.69	102016	9.664	12.5	54771.5	1862.58
	2019-03-28	4069.11	4.56605e+07	0.0926601	4230.91	101542	9.863	12.5	55639.3	1825
	2019-03-29	4098.37	4.61116e+07	0.0926104	4270.42	102490	9.796	12.5	55777.3	1837.48
	2019-03-30	4106.66	4.58323e+07	0.0925606	4242.26	101814	10.36	12.5	58599.8	1737.45
	2019-03-31	4105.4	4.58801e+07	0.0925109	4244.41	101866	10.36	12.5	58629.4	1737.45
	2019-04-01	4158.18	4.53927e+07	0.0924613	4197.07	100730	10.588	12.5	59251.4	1700.04
	2019-04-02	4879.88	4.48491e+07	0.0924116	4144.58	99469.9	9.172	12.5	50685.4	1962.49
	2019-04-03	4973.02	4.58911e+07	0.092362	4238.59	101726	10.141	12.5	57311.4	1774.97
	2019-04-04	4922.8	4.5574e+07	0.0923124	4207.04	100969	10.286	12.5	57698.1	1749.95
	2019-04-05	5036.68	4.53021e+07	0.0922628	4179.7	100313	9.114	12.5	50791.7	1974.98
	2019-04-06	5059.82	4.58005e+07	0.0922132	4223.41	101362	10.36	12.5	58339.4	1737.45
	2019-04-07	5198.9	4.58008e+07	0.0921637	4221.17	101308	10.213	12.5	57481.1	1762.46
	2019-04-08	5289.77	4.59051e+07	0.0921142	4228.52	101484	9.73	12.5	54857.9	1849.95
	2019-04-09	5204.96	4.64632e+07	0.0920647	4277.63	102663	10.909	12.5	62219.5	1650.01
	2019-04-10	5324.55	4.53436e+07	0.0920153	4172.3	100135	9.73	12.5	54128.7	1849.95
	2019-04-11	5064.49	4.56298e+07	0.0919659	4196.39	100713	9.172	12.5	51319	1962.49
	2019-04-12	5089.54	4.64153e+07	0.0919165	4266.33	102392	9.536	12.5	54245	1887.58
	2019-04-13	5096.59	4.6113e+07	0.0918671	4236.27	101670	10.667	12.5	60251	1687.45
	2019-04-14	5167.72	4.59446e+07	0.0918178	4218.54	101245	11.803	12.5	66388.5	1525.04
	2019-04-15	5067.11	4.5082e+07	0.0917685	4137.11	99290.7	9.931	12.5	54780.9	1812.51
	2019-04-16	5235.56	4.49458e+07	0.0917192	4122.4	98937.5	9.931	12.5	54586	1812.51
	2019-04-17	5251.94	4.5536e+07	0.0916699	4174.29	100183	10.435	12.5	58078.2	1724.96
	2019-04-18	5298.39	4.5082e+07	0.0916207	4130.45	99130.8	9.664	12.5	53222.2	1862.58
	2019-04-19	5303.81	4.47188e+07	0.0915715	4094.97	98279.3	9.474	12.5	51727.7	1899.94
	2019-04-20	5337.89	4.47642e+07	0.0915223	4096.93	98326.3	10.992	12.5	60044.6	1637.55
	2019-04-21	5314.53	4.45827e+07	0.0914732	4078.12	97874.8	8.889	12.5	48333.8	2024.97
	2019-04-22	5399.37	4.6358e+07	0.0914241	4238.24	101718	10.746	12.5	60725.5	1675.04
	2019-04-23	5572.36	4.58206e+07	0.091375	4186.85	100484	12.414	12.5	69300.8	1449.98
	2019-04-24	5464.87	4.4471e+07	0.0913259	4061.36	97472.6	8.834	12.5	47837.4	2037.58
	2019-04-25	5210.52	4.55597e+07	0.0912768	4158.55	99805.2	10.07	12.5	55835.4	1787.49
	2019-04-26	5279.35	4.52467e+07	0.0912278	4127.76	99066.2	9.536	12.5	52483.1	1887.58
	2019-04-27	5268.29	4.51584e+07	0.0911788	4117.49	98819.8	10.511	12.5	57705.3	1712.49
	2019-04-28	5285.14	4.53919e+07	0.0911299	4136.56	99277.4	8.834	12.5	48723.2	2037.58
	2019-04-29	5247.35	4.54316e+07	0.0910809	4137.96	99310.9	8.834	12.5	48739.6	2037.58
	2019-04-30	5350.73	4.674e+07	0.091032	4254.84	102116	10.286	12.5	58353.7	1749.95
	2019-05-01	5402.7	4.78228e+07	0.0909831	4351.07	104426	8.421	12.5	48853.8	2137.51
	2019-05-02	5505.28	4.81837e+07	0.0909342	4381.55	105157	7.826	12.5	45720	2300.03
	2019-05-03	5768.29	5.00335e+07	0.0908854	4547.31	109135	9.474	12.5	57441.6	1899.94
	2019-05-04	5831.17	5.00786e+07	0.0908366	4548.97	109175	10.909	12.5	66166.3	1650.01
	2019-05-05	5795.71	5.00414e+07	0.0907878	4543.15	109036	11.163	12.5	67620.3	1612.47
	2019-05-06	5746.81	4.88273e+07	0.0907391	4430.55	106333	9.536	12.5	56332.9	1887.58
	2019-05-07	5829.5	4.86603e+07	0.0906903	4413.02	105913	11.339	12.5	66719	1587.44
	2019-05-08	5982.46	4.83887e+07	0.0906416	4386.03	105265	9.474	12.5	55404.4	1899.94
	2019-05-09	6174.53	4.79084e+07	0.0905929	4340.16	104164	9.6	12.5	55554.1	1875
	2019-05-10	6378.85	4.67464e+07	0.0905443	4232.62	101583	11.52	12.5	65013	1562.5
	2019-05-11	7204.77	4.58382e+07	0.0904957	4148.15	99555.7	11.077	12.5	61265.5	1624.99
	2019-05-12	6972.37	4.58818e+07	0.0904471	4149.87	99597	9.114	12.5	50429.3	1974.98
	2019-05-13	7814.92	4.72621e+07	0.0903985	4272.42	102538	8.623	12.5	49121.4	2087.44
	2019-05-14	7994.42	4.80236e+07	0.0903499	4338.93	104134	9.474	12.5	54809.3	1899.94
	2019-05-15	8205.17	4.92135e+07	0.0903014	4444.05	106657	9.664	12.5	57263	1862.58
	2019-05-16	7884.91	4.90707e+07	0.0902529	4428.77	106291	9.863	12.5	58241.3	1825
	2019-05-17	7343.9	4.88803e+07	0.0902044	4409.22	105821	9.536	12.5	56061.8	1887.58
	2019-05-18	7271.21	5.01178e+07	0.090156	4518.42	108442	9.412	12.5	56703.2	1912.45
	2019-05-19	8197.69	5.12142e+07	0.0901076	4614.79	110755	8.834	12.5	54356.1	2037.58
	2019-05-20	7978.31	5.14551e+07	0.0900592	4634	111216	8.944	12.5	55262	2012.52
	2019-05-21	7963.33	5.11723e+07	0.0900108	4606.06	110545	9.412	12.5	57803	1912.45
	2019-05-22	7680.07	5.12226e+07	0.0899625	4608.11	110595	8.623	12.5	52981	2087.44
	2019-05-23	7881.85	5.20822e+07	0.0899142	4682.93	112390	9.114	12.5	56906.9	1974.98
	2019-05-24	7987.37	5.26561e+07	0.0898659	4731.99	113568	9.412	12.5	59383.3	1912.45
	2019-05-25	8052.54	5.2754e+07	0.0898176	4738.24	113718	10.286	12.5	64983.3	1749.95
	2019-05-26	8673.22	5.21359e+07	0.0897694	4680.21	112325	8.727	12.5	54458.9	2062.56
	2019-05-27	8805.78	5.22312e+07	0.0897212	4686.24	112470	8.623	12.5	53879.3	2087.44
	2019-05-28	8719.96	5.25168e+07	0.089673	4709.34	113024	8.78	12.5	55130.7	2050.11
	2019-05-29	8659.49	5.30406e+07	0.0896248	4753.75	114090	8.276	12.5	52456.1	2174.96
	2019-05-30	8319.47	5.33739e+07	0.0895767	4781.05	114745	9	12.5	57372.7	2000
	2019-05-31	8574.5	5.35174e+07	0.0895286	4791.33	114992	12.308	12.5	78629	1462.46
	2019-06-01	8564.02	5.24306e+07	0.0894805	4691.52	112596	9.536	12.5	59651.1	1887.58
	2019-06-02	8742.96	5.3764e+07	0.0894325	4808.25	115398	10.992	12.5	70469.7	1637.55
	2019-06-03	8209	5.28476e+07	0.0893844	4723.75	113370	12.101	12.5	76216.2	1487.48
	2019-06-04	7707.77	5.12003e+07	0.0893364	4574.05	109777	9.351	12.5	57029.3	1924.93
	2019-06-05	7824.23	5.15499e+07	0.0892884	4602.81	110467	9	12.5	55233.7	2000
	2019-06-06	7822.02	5.17412e+07	0.0892405	4617.41	110818	9.172	12.5	56467.9	1962.49
	2019-06-07	8043.95	5.2392e+07	0.0891926	4672.97	112151	9.114	12.5	56786	1974.98
	2019-06-08	7954.13	5.45639e+07	0.0891447	4864.08	116738	11.613	12.5	75315.4	1549.99
	2019-06-09	7688.08	5.31336e+07	0.0890968	4734.03	113617	9.796	12.5	61832.8	1837.48
	2019-06-10	8000.33	5.39812e+07	0.0890489	4806.97	115367	9.172	12.5	58786	1962.49
	2019-06-11	7927.71	5.59942e+07	0.0890011	4983.55	119605	10.07	12.5	66912.5	1787.49
	2019-06-12	8145.86	5.54115e+07	0.0889533	4929.04	118297	10.992	12.5	72240	1637.55
	2019-06-13	8230.92	5.38752e+07	0.0889055	4789.81	114955	9.536	12.5	60900.8	1887.58
	2019-06-14	8693.83	5.35574e+07	0.0888578	4758.99	114216	8.521	12.5	54068.5	2112.43
	2019-06-15	8838.38	5.40823e+07	0.0888101	4803.05	115273	9.863	12.5	63163.3	1825
	2019-06-16	8994.49	5.51956e+07	0.0887624	4899.29	117583	11.077	12.5	72359.3	1624.99
	2019-06-17	9320.35	5.42486e+07	0.0887147	4812.65	115504	10.827	12.5	69475.4	1662.51
	2019-06-18	9081.76	5.29297e+07	0.0886671	4693.12	112635	8.834	12.5	55278.7	2037.58
	2019-06-19	9273.52	5.3931e+07	0.0886194	4779.34	114704	8.136	12.5	51846.2	2212.39
	2019-06-20	9527.16	5.63046e+07	0.0885719	4987.01	119688	10	12.5	66493.4	1800
	2019-06-21	10144.6	5.58824e+07	0.0885243	4946.95	118727	10.827	12.5	71414.2	1662.51
	2019-06-22	10701.7	5.39857e+07	0.0884767	4776.48	114635	10.213	12.5	65042.9	1762.46
	2019-06-23	10855.4	5.37226e+07	0.0884292	4750.65	114015	7.956	12.5	50394.9	2262.44
	2019-06-24	11011.1	5.64061e+07	0.0883817	4985.27	119646	8.136	12.5	54080.2	2212.39
	2019-06-25	11790.9	5.87212e+07	0.0883343	5187.1	124490	9.863	12.5	68213.8	1825
	2019-06-26	13016.2	5.78267e+07	0.0882868	5105.34	122528	8.727	12.5	59405.7	2062.56
	2019-06-27	11182.8	5.71953e+07	0.0882394	5046.88	121125	10.141	12.5	68240.6	1774.97
	2019-06-28	12407.3	5.75527e+07	0.088192	5075.69	121817	8.834	12.5	59784.8	2037.58
	2019-06-29	11959.4	5.97393e+07	0.0881447	5265.7	126377	8.276	12.5	58105.2	2174.96
	2019-06-30	10817.2	6.21248e+07	0.0880973	5473.03	131353	9.474	12.5	69135.3	1899.94
	2019-07-01	10583.1	6.11659e+07	0.08805	5385.66	129256	10.07	12.5	72311.4	1787.49
	2019-07-02	10801.7	5.99104e+07	0.0880027	5272.27	126535	9.114	12.5	64068.7	1974.98
	2019-07-03	11961.3	6.11312e+07	0.0879555	5376.82	129044	8.372	12.5	60019.7	2150.02
	2019-07-04	11215.4	6.21412e+07	0.0879082	5462.72	131105	8.623	12.5	62806.7	2087.44
	2019-07-05	10978.5	6.3617e+07	0.087861	5589.46	134147	7.619	12.5	56781.4	2362.51
	2019-07-06	11208.6	6.50821e+07	0.0878138	5715.11	137163	8.09	12.5	61646.9	2224.97
	2019-07-07	11450.8	6.53075e+07	0.0877667	5731.82	137564	9.412	12.5	71930.5	1912.45
	2019-07-08	12286	6.53638e+07	0.0877195	5733.68	137608	8.09	12.5	61847.3	2224.97
	2019-07-09	12573.8	6.7336e+07	0.0876724	5903.51	141684	9.351	12.5	73605	1924.93
	2019-07-10	12156.5	6.78244e+07	0.0876253	5943.14	142635	11.163	12.5	88457.7	1612.47
	2019-07-11	11358.7	6.64361e+07	0.0875783	5818.36	139641	11.163	12.5	86600.5	1612.47
	2019-07-12	11816	6.53296e+07	0.0875312	5718.38	137241	8.78	12.5	66943.2	2050.11
	2019-07-13	11392.4	6.52363e+07	0.0874842	5707.15	136972	10.213	12.5	77716.1	1762.46
	2019-07-14	10256.1	6.42823e+07	0.0874373	5620.67	134896	9.931	12.5	74425.2	1812.51
	2019-07-15	10895.1	6.49945e+07	0.0873903	5679.89	136317	9.863	12.5	74694.4	1825
	2019-07-16	9477.64	6.43624e+07	0.0873434	5621.63	134919	8.889	12.5	66627.6	2024.97
	2019-07-17	9693.8	6.53987e+07	0.0872965	5709.08	137018	10.827	12.5	82416.2	1662.51
	2019-07-18	10666.5	6.56562e+07	0.0872496	5728.48	137483	11.901	12.5	90899.5	1512.48
	2019-07-19	10530.7	6.51413e+07	0.0872027	5680.49	136332	12.203	12.5	92425.4	1475.05
	2019-07-20	10767.1	6.21803e+07	0.0871559	5419.38	130065	8.136	12.5	58789.4	2212.39
	2019-07-21	10599.1	6.44976e+07	0.0871091	5618.32	134840	9.664	12.5	72394	1862.58
	2019-07-22	10343.1	6.4755e+07	0.0870623	5637.72	135305	9.114	12.5	68509.6	1974.98
	2019-07-23	9900.77	6.55275e+07	0.0870155	5701.91	136846	10.07	12.5	76557.6	1787.49
	2019-07-24	9811.93	6.4273e+07	0.0869688	5589.74	134154	10.36	12.5	77213	1737.45
	2019-07-25	9911.84	6.46095e+07	0.0869221	5615.99	134784	9.6	12.5	71884.7	1875
	2019-07-26	9870.3	6.64225e+07	0.0868754	5770.48	138492	8.675	12.5	66745.3	2074.93
	2019-07-27	9477.68	6.94528e+07	0.0868288	6030.5	144732	9.474	12.5	76177.3	1899.94
	2019-07-28	9552.86	6.77892e+07	0.0867821	5882.89	141189	8.229	12.5	64547.1	2187.39
	2019-07-29	9519.15	6.94002e+07	0.0867355	6019.47	144467	8.571	12.5	68790.4	2100.11
	2019-07-30	9607.42	6.99838e+07	0.0866889	6066.82	145604	10.141	12.5	82031.5	1774.97
	2019-07-31	10085.6	6.99001e+07	0.0866424	6056.31	145352	8.421	12.5	68000.3	2137.51
	2019-08-01	10399.7	7.19485e+07	0.0865959	6230.44	149531	10.141	12.5	84243.9	1774.97
	2019-08-02	10518.2	7.14364e+07	0.0865494	6182.77	148387	8.521	12.5	70244.6	2112.43
	2019-08-03	10821.7	7.16284e+07	0.0865029	6196.07	148706	8.324	12.5	68768.1	2162.42
	2019-08-04	10970.2	7.29727e+07	0.0864564	6308.96	151415	8.623	12.5	72536.2	2087.44
	2019-08-05	11805.7	7.24606e+07	0.08641	6261.32	150272	10.07	12.5	84068.6	1787.49
	2019-08-06	11478.2	7.17503e+07	0.0863636	6196.62	148719	8.944	12.5	73896.7	2012.52
	2019-08-07	11942	7.40774e+07	0.0863172	6394.15	153460	9.412	12.5	80242.3	1912.45
	2019-08-08	11966.4	7.39808e+07	0.0862708	6382.39	153177	10.141	12.5	86298.4	1774.97
	2019-08-09	11862.9	7.49605e+07	0.0862245	6463.43	155122	9.796	12.5	84421.1	1837.48
	2019-08-10	11354	7.45665e+07	0.0861782	6426.01	154224	9.536	12.5	81704.5	1887.58
	2019-08-11	11523.6	7.42001e+07	0.0861319	6391	153384	9.412	12.5	80202.7	1912.45
	2019-08-12	11382.6	7.43596e+07	0.0860857	6401.29	153631	10.827	12.5	92409	1662.51
	2019-08-13	10895.8	7.3747e+07	0.0860394	6345.15	152284	9.172	12.5	77597	1962.49
	2019-08-14	10051.7	7.34634e+07	0.0859932	6317.35	151617	9.474	12.5	79800.8	1899.94
	2019-08-15	10311.5	7.33925e+07	0.085947	6307.87	151389	9.172	12.5	77141	1962.49
	2019-08-16	10374.3	7.44562e+07	0.0859009	6395.85	153500	9.796	12.5	83538.3	1837.48
	2019-08-17	10231.7	7.44562e+07	0.0858547	6392.41	153418	11.25	12.5	95886.2	1600
	2019-08-18	10345.8	7.28252e+07	0.0858086	6249.03	149977	11.429	12.5	95226.9	1574.94
	2019-08-19	10916.1	7.09388e+07	0.0857626	6083.89	146013	8.834	12.5	71660.1	2037.58
	2019-08-20	10763.2	7.32954e+07	0.0857165	6282.63	150783	9.412	12.5	78842.8	1912.45
	2019-08-21	10138	7.32271e+07	0.0856705	6273.4	150562	10.588	12.5	88563.6	1700.04
	2019-08-22	10131.1	7.22839e+07	0.0856245	6189.27	148542	10.213	12.5	84281.3	1762.46
	2019-08-23	10408	7.13477e+07	0.0855785	6105.83	146540	9.412	12.5	76624.1	1912.45
	2019-08-24	10160	7.19884e+07	0.0855325	6157.35	147776	9	12.5	73888.2	2000
	2019-08-25	10138.5	7.44827e+07	0.0854866	6367.27	152815	9.29	12.5	78869.3	1937.57
	2019-08-26	10370.8	7.67291e+07	0.0854407	6555.78	157339	10.511	12.5	91877.1	1712.49
	2019-08-27	10185.5	7.48488e+07	0.0853948	6391.7	153401	10.667	12.5	90907	1687.45
	2019-08-28	9754.42	7.35471e+07	0.0853489	6277.17	150652	9.536	12.5	79812.1	1887.58
	2019-08-29	9510.2	7.46319e+07	0.0853031	6366.33	152792	8.727	12.5	74078.6	2062.56
	2019-08-30	9598.17	7.63675e+07	0.0852573	6510.88	156261	9	12.5	78130.6	2000
	2019-08-31	9630.66	7.68737e+07	0.0852115	6550.52	157213	8.675	12.5	75767.7	2074.93
	2019-09-01	9757.97	7.73076e+07	0.0851657	6583.96	158015	10.07	12.5	88400.6	1787.49
	2019-09-02	10346.8	7.69497e+07	0.08512	6549.96	157199	9.664	12.5	84398.4	1862.58
	2019-09-03	10623.5	7.84402e+07	0.0850743	6673.24	160158	8.78	12.5	78121.4	2050.11
	2019-09-04	10594.5	8.12228e+07	0.0850286	6906.26	165750	10.588	12.5	97498	1700.04
	2019-09-05	10575.5	8.07064e+07	0.0849829	6858.67	164608	8.727	12.5	79807.5	2062.56
	2019-09-06	10353.3	8.1396e+07	0.0849373	6913.56	165925	9.114	12.5	84013.5	1974.98
	2019-09-07	10517.3	8.19117e+07	0.0848917	6953.62	166887	9.6	12.5	89006.3	1875
	2019-09-08	10441.3	8.13815e+07	0.0848461	6904.9	165718	8.136	12.5	74904.4	2212.39
	2019-09-09	10335	8.40702e+07	0.0848005	7129.19	171101	9.863	12.5	93753.6	1825
	2019-09-10	10116	8.38407e+07	0.084755	7105.91	170542	7.912	12.5	74962.7	2275.03
	2019-09-11	10178.4	8.52176e+07	0.0847094	7218.74	173250	7.826	12.5	75325.1	2300.03
	2019-09-12	10410.1	8.88895e+07	0.0846639	7525.73	180618	9.114	12.5	91452.7	1974.98
	2019-09-13	10360.5	8.8354e+07	0.0846185	7476.38	179433	9.6	12.5	95697.7	1875
	2019-09-14	10358	8.79406e+07	0.084573	7437.41	178498	9.29	12.5	92124.7	1937.57
	2019-09-15	10347.7	8.95544e+07	0.0845276	7569.82	181676	9.796	12.5	98871.9	1837.48
	2019-09-16	10276.8	8.84272e+07	0.0844822	7470.53	179293	8.834	12.5	87992.8	2037.58
	2019-09-17	10241.3	9.10225e+07	0.0844368	7685.65	184456	9.73	12.5	99708.5	1849.95
	2019-09-18	10198.2	8.95972e+07	0.0843915	7561.24	181470	8.276	12.5	83435.8	2174.96
	2019-09-19	10266.4	9.02145e+07	0.0843462	7609.25	182622	9.73	12.5	98717.3	1849.95
	2019-09-20	10181.6	9.06252e+07	0.0843009	7639.78	183355	9.536	12.5	97137.3	1887.58
	2019-09-21	10019.7	9.17026e+07	0.0842556	7726.46	185435	8.675	12.5	89369.3	2074.93
	2019-09-22	10070.4	9.26314e+07	0.0842104	7800.52	187213	8.675	12.5	90226.1	2074.93
	2019-09-23	9729.32	9.42358e+07	0.0841651	7931.37	190353	12.632	12.5	133585	1424.95
	2019-09-24	8620.57	9.00982e+07	0.0841199	7579.05	181897	9.172	12.5	92686.8	1962.49
	2019-09-25	8486.99	9.08582e+07	0.0840748	7638.88	183333	9.231	12.5	94019.3	1949.95
	2019-09-26	8118.97	8.93382e+07	0.0840296	7507.06	180169	8.421	12.5	84289.2	2137.51
	2019-09-27	8251.85	9.14347e+07	0.0839845	7679.09	184298	10.909	12.5	111695	1650.01
	2019-09-28	8245.92	9.06451e+07	0.0839394	7608.69	182609	9.057	12.5	91882.6	1987.41
	2019-09-29	8104.19	9.10355e+07	0.0838943	7637.36	183297	10.588	12.5	107819	1700.04
	2019-09-30	8293.87	8.93418e+07	0.0838492	7491.24	179790	11.077	12.5	110641	1624.99
	2019-10-01	8343.28	9.14953e+07	0.0838042	7667.69	184025	10.07	12.5	102952	1787.49
	2019-10-02	8393.04	9.11958e+07	0.0837592	7638.49	183324	9.73	12.5	99096.7	1849.95
	2019-10-03	8259.99	9.14339e+07	0.0837142	7654.31	183704	9.796	12.5	99975.5	1837.48
	2019-10-04	8205.94	9.01604e+07	0.0836693	7543.65	181048	9.796	12.5	98530.1	1837.48
	2019-10-05	8151.5	9.15196e+07	0.0836243	7653.26	183678	9.114	12.5	93002.4	1974.98
	2019-10-06	7988.16	9.1429e+07	0.0835794	7641.58	183398	9.664	12.5	98464.3	1862.58
	2019-10-07	8245.62	9.26069e+07	0.0835345	7735.88	185661	9.29	12.5	95821.7	1937.57
	2019-10-08	8228.78	9.48723e+07	0.0834897	7920.85	190100	8.889	12.5	93878	2024.97
	2019-10-09	8595.74	9.65939e+07	0.0834448	8060.26	193446	10.435	12.5	112145	1724.96
	2019-10-10	8586.47	9.56878e+07	0.0834	7980.36	191529	8.889	12.5	94583.3	2024.97
	2019-10-11	8321.76	9.71792e+07	0.0833552	8100.4	194409	9.231	12.5	99699.7	1949.95
	2019-10-12	8336.56	9.82698e+07	0.0833105	8186.9	196486	10.827	12.5	118186	1662.51
	2019-10-13	8321.01	9.62389e+07	0.0832657	8013.4	192322	10.141	12.5	108352	1774.97
	2019-10-14	8374.69	9.5855e+07	0.083221	7977.15	191452	10.667	12.5	113456	1687.45
	2019-10-15	8205.37	9.42808e+07	0.0831763	7841.92	188206	9.412	12.5	98410.9	1912.45
	2019-10-16	8047.53	9.3735e+07	0.0831316	7792.34	187016	10.07	12.5	104625	1787.49
	2019-10-17	8103.91	9.44402e+07	0.083087	7846.75	188322	9.6	12.5	100438	1875
	2019-10-18	7973.21	9.34851e+07	0.0830424	7763.22	186317	9	12.5	93158.6	2000
	2019-10-19	7988.56	9.38546e+07	0.0829978	7789.72	186953	10.141	12.5	105327	1774.97
	2019-10-20	8222.08	9.46859e+07	0.0829532	7854.5	188508	9.863	12.5	103292	1825
	2019-10-21	8243.72	9.50555e+07	0.0829086	7880.92	189142	9.057	12.5	95170	1987.41
	2019-10-22	8078.2	9.72725e+07	0.0828641	8060.4	193450	8.521	12.5	91576.9	2112.43
	2019-10-23	7514.67	9.87505e+07	0.0828196	8178.48	196284	8.571	12.5	93463.7	2100.11
	2019-10-24	7493.49	1.01133e+08	0.0827751	8371.27	200911	10.827	12.5	120848	1662.51
	2019-10-25	8660.7	1.00208e+08	0.0827307	8290.26	198966	10.435	12.5	115345	1724.96
	2019-10-26	9244.97	9.88452e+07	0.0826862	8173.14	196155	10.286	12.5	112092	1749.95
	2019-10-27	9551.71	9.93399e+07	0.0826418	8209.63	197031	12.522	12.5	137068	1437.47
	2019-10-28	9256.15	9.70343e+07	0.0825975	8014.79	192355	10.746	12.5	114836	1675.04
	2019-10-29	9427.69	9.53752e+07	0.0825531	7873.52	188964	10.827	12.5	113662	1662.51
	2019-10-30	9205.73	9.26951e+07	0.0825088	7648.16	183556	10.746	12.5	109583	1675.04
	2019-10-31	9199.58	9.01318e+07	0.0824645	7432.67	178384	10.909	12.5	108111	1650.01
	2019-11-01	9261.1	9.00346e+07	0.0824202	7420.67	178096	11.077	12.5	109598	1624.99
	2019-11-02	9324.72	8.92568e+07	0.0823759	7352.61	176463	10.746	12.5	105348	1675.04
	2019-11-03	9235.35	8.86734e+07	0.0823317	7300.63	175215	10.435	12.5	101576	1724.96
	2019-11-04	9412.61	9.09097e+07	0.0822874	7480.72	179537	10.909	12.5	108810	1650.01
	2019-11-05	9342.53	9.07152e+07	0.0822433	7460.71	179057	10	12.5	99476.2	1800
	2019-11-06	9360.88	9.17847e+07	0.0821991	7544.62	181071	10.909	12.5	109739	1650.01
	2019-11-07	9267.56	9.15903e+07	0.0821549	7524.59	180590	10.667	12.5	107020	1687.45
	2019-11-08	8804.88	9.18613e+07	0.0821108	7542.8	181027	11.25	12.5	113142	1600
	2019-11-09	8813.58	9.07838e+07	0.0820667	7450.32	178808	10	12.5	99337.7	1800
	2019-11-10	9055.53	9.07626e+07	0.0820226	7444.59	178670	8.675	12.5	86109.1	2074.93
	2019-11-11	8757.79	9.23398e+07	0.0819786	7569.89	181677	9.536	12.5	96248.6	1887.58
	2019-11-12	8815.66	9.31454e+07	0.0819346	7631.83	183164	10.667	12.5	108545	1687.45
	2019-11-13	8808.26	9.1339e+07	0.0818906	7479.8	179515	10.667	12.5	106383	1687.45
	2019-11-14	8708.09	9.06994e+07	0.0818466	7423.43	178162	8.521	12.5	84340.1	2112.43
	2019-11-15	8491.99	9.286e+07	0.0818026	7596.19	182309	9.114	12.5	92308.9	1974.98
	2019-11-16	8550.76	9.55699e+07	0.0817587	7813.67	187528	9.73	12.5	101369	1849.95
	2019-11-17	8577.98	9.59312e+07	0.0817148	7839	188136	9.351	12.5	97736.6	1924.93
	2019-11-18	8309.29	9.48472e+07	0.0816709	7746.26	185910	10.286	12.5	106237	1749.95
	2019-11-19	8206.15	9.38536e+07	0.081627	7660.99	183864	9.796	12.5	100063	1837.48
	2019-11-20	8027.27	9.49376e+07	0.0815832	7745.31	185887	10.141	12.5	104727	1774.97
	2019-11-21	7642.75	9.55699e+07	0.0815394	7792.71	187025	10.511	12.5	109212	1712.49
	2019-11-22	7296.58	9.2753e+07	0.0814956	7558.96	181415	10.909	12.5	109948	1650.01
	2019-11-23	7397.8	9.06418e+07	0.0814518	7382.94	177191	8.324	12.5	81940.8	2162.42
	2019-11-24	7047.92	9.32112e+07	0.0814081	7588.14	182115	10.992	12.5	111212	1637.55
	2019-11-25	7146.13	9.13692e+07	0.0813644	7434.19	178421	11.52	12.5	114189	1562.5
	2019-11-26	7218.37	9.0239e+07	0.0813207	7338.29	176119	11.803	12.5	115485	1525.04
	2019-11-27	7531.66	8.82001e+07	0.081277	7168.64	172047	10.36	12.5	99022.8	1737.45
	2019-11-28	7463.11	8.81791e+07	0.0812333	7163.08	171914	8.834	12.5	84371.6	2037.58
	2019-11-29	7761.24	9.07471e+07	0.0811897	7367.73	176826	10.588	12.5	104013	1700.04
	2019-11-30	7569.63	9.11156e+07	0.0811461	7393.68	177448	11.429	12.5	112670	1574.94
	2019-12-01	7424.29	8.67855e+07	0.0811025	7038.53	168925	10.36	12.5	97225.5	1737.45
	2019-12-02	7321.99	8.75226e+07	0.081059	7094.49	170268	9.931	12.5	93940.5	1812.51
	2019-12-03	7320.15	8.93651e+07	0.0810155	7239.96	173759	9.114	12.5	87980	1974.98
	2019-12-04	7252.03	9.26818e+07	0.0809719	7504.62	180111	8.623	12.5	86283.2	2087.44
	2019-12-05	7448.31	9.52614e+07	0.0809285	7709.36	185025	9.931	12.5	102082	1812.51
	2019-12-06	7547	9.35853e+07	0.080885	7569.64	181671	9.931	12.5	100232	1812.51
	2019-12-07	7556.24	9.43152e+07	0.0808416	7624.59	182990	9.29	12.5	94443.2	1937.57
	2019-12-08	7564.35	9.68808e+07	0.0807981	7827.79	187867	9.73	12.5	101553	1849.95
	2019-12-09	7400.9	9.76087e+07	0.0807547	7882.36	189177	9.73	12.5	102261	1849.95
	2019-12-10	7278.12	9.77837e+07	0.0807114	7892.26	189414	9.73	12.5	102389	1849.95
	2019-12-11	7217.43	9.67611e+07	0.080668	7805.53	187333	10.909	12.5	113534	1650.01
	2019-12-12	7243.13	9.34463e+07	0.0806247	7534.08	180818	10.827	12.5	108762	1662.51
	2019-12-13	7269.68	9.22675e+07	0.0805814	7435.04	178441	9.474	12.5	93919.5	1899.94
	2019-12-14	7124.67	9.29076e+07	0.0805381	7482.6	179582	9.536	12.5	95138.8	1887.58
	2019-12-15	7152.3	9.25418e+07	0.0804949	7449.14	178779	11.613	12.5	115343	1549.99
	2019-12-16	6932.48	9.03471e+07	0.0804516	7268.58	174446	9.172	12.5	88889.8	1962.49
	2019-12-17	6640.52	9.11701e+07	0.0804084	7330.85	175940	10.213	12.5	99826.6	1762.46
	2019-12-18	7276.8	9.053e+07	0.0803653	7275.47	174611	10.746	12.5	104243	1675.04
	2019-12-19	7202.84	9.07129e+07	0.0803221	7286.25	174870	9.172	12.5	89106	1962.49
	2019-12-20	7218.82	9.29254e+07	0.080279	7459.96	179039	9.231	12.5	91817.1	1949.95
	2019-12-21	7191.16	9.33707e+07	0.0802358	7491.68	179800	8.182	12.5	81729.2	2199.95
	2019-12-22	7511.59	9.57465e+07	0.0801928	7678.17	184276	8.521	12.5	87234.3	2112.43
	2019-12-23	7355.63	9.99476e+07	0.0801497	8010.77	192258	10.07	12.5	107558	1787.49
	2019-12-24	7322.53	9.87402e+07	0.0801066	7909.75	189834	11.52	12.5	121494	1562.5
	2019-12-25	7275.16	9.73408e+07	0.0800636	7793.46	187043	11.25	12.5	116902	1600
	2019-12-26	7238.97	9.68574e+07	0.0800206	7750.59	186014	8.623	12.5	89111.1	2087.44
	2019-12-27	7290.09	9.78391e+07	0.0799777	7824.94	187799	9.931	12.5	103613	1812.51
	2019-12-28	7317.99	9.68276e+07	0.0799347	7739.88	185757	9.664	12.5	99731	1862.58
	2019-12-29	7422.65	9.43448e+07	0.0798918	7537.37	180897	9.29	12.5	93362.9	1937.57
	2019-12-30	7293	9.30575e+07	0.0798489	7430.53	178333	8.675	12.5	85946.5	2074.93
	2019-12-31	7193.6	9.51724e+07	0.079806	7595.33	182288	9.931	12.5	100572	1812.51
	2020-01-01	7200.17	9.70115e+07	0.0797631	7737.94	185711	8.276	12.5	85385.6	2174.96
	2020-01-02	6985.47	1.01344e+08	0.0797203	8079.17	193900	10.213	12.5	110017	1762.46
	2020-01-03	7344.88	9.98045e+07	0.0796775	7952.17	190852	8.521	12.5	90347.3	2112.43
	2020-01-04	7410.66	1.03032e+08	0.0796347	8204.9	196918	8.521	12.5	93218.6	2112.43
	2020-01-05	7411.32	1.05793e+08	0.0795919	8420.28	202087	8.834	12.5	99179.7	2037.58
	2020-01-06	7769.22	1.07513e+08	0.0795492	8552.57	205262	10.667	12.5	121640	1687.45
	2020-01-07	8163.69	1.05477e+08	0.0795064	8386.14	201267	8.182	12.5	91487.2	2199.95
	2020-01-08	8079.86	1.09391e+08	0.0794637	8692.59	208622	10.141	12.5	117535	1774.97
	2020-01-09	7879.07	1.07203e+08	0.0794211	8514.16	204340	9.172	12.5	104123	1962.49
	2020-01-10	8166.55	1.08771e+08	0.0793784	8634.05	207217	9.664	12.5	111253	1862.58
	2020-01-11	8037.54	1.06811e+08	0.0793358	8473.92	203374	8.834	12.5	99811.5	2037.58
	2020-01-12	8192.49	1.06321e+08	0.0792932	8430.52	202333	9.536	12.5	107191	1887.58
	2020-01-13	8144.19	1.05145e+08	0.0792506	8332.8	199987	10.07	12.5	111882	1787.49
	2020-01-14	8827.76	1.05929e+08	0.079208	8390.42	201370	9.931	12.5	111100	1812.51
	2020-01-15	8807.01	1.02912e+08	0.0791655	8147.08	195530	9.536	12.5	103587	1887.58
	2020-01-16	8723.79	1.04842e+08	0.079123	8295.43	199090	9.057	12.5	100176	1987.41
	2020-01-17	8929.04	1.06142e+08	0.0790805	8393.76	201450	9.057	12.5	101363	1987.41
	2020-01-18	8942.81	1.08226e+08	0.079038	8553.95	205295	10.909	12.5	124420	1650.01
	2020-01-19	8706.25	1.06104e+08	0.0789956	8381.78	201163	9.6	12.5	107287	1875
	2020-01-20	8657.64	1.07048e+08	0.0789531	8451.76	202842	9.474	12.5	106763	1899.94
	2020-01-21	8745.89	1.08985e+08	0.0789107	8600.08	206402	9.412	12.5	107925	1912.45
	2020-01-22	8680.88	1.1081e+08	0.0788684	8739.42	209746	9.231	12.5	107565	1949.95
	2020-01-23	8406.52	1.11335e+08	0.078826	8776.08	210626	9.057	12.5	105980	1987.41
	2020-01-24	8445.43	1.11335e+08	0.0787837	8771.37	210513	9.474	12.5	110800	1899.94
	2020-01-25	8367.85	1.106e+08	0.0787414	8708.82	209012	8.78	12.5	101951	2050.11
	2020-01-26	8596.83	1.13958e+08	0.0786991	8968.41	215242	10.07	12.5	120416	1787.49
	2020-01-27	8909.82	1.13224e+08	0.0786568	8905.81	213739	11.163	12.5	132554	1612.47
	2020-01-28	9358.59	1.1081e+08	0.0786146	8711.29	209071	10.141	12.5	117788	1774.97
	2020-01-29	9316.63	1.10087e+08	0.0785723	8649.79	207595	9	12.5	103797	2000
	2020-01-30	9508.99	1.1129e+08	0.0785302	8739.65	209752	9.231	12.5	107568	1949.95
	2020-01-31	9350.53	1.1174e+08	0.078488	8770.22	210485	10	12.5	116936	1800
	2020-02-01	9392.88	1.11606e+08	0.0784458	8754.99	210120	9.536	12.5	111317	1887.58
	2020-02-02	9344.37	1.10981e+08	0.0784037	8701.32	208832	10.07	12.5	116830	1787.49
	2020-02-03	9293.52	1.11681e+08	0.0783616	8751.54	210037	9.73	12.5	113537	1849.95
	2020-02-04	9180.96	1.144e+08	0.0783195	8959.76	215034	10.909	12.5	130323	1650.01
	2020-02-05	9613.42	1.13566e+08	0.0782774	8889.68	213352	9.057	12.5	107352	1987.41
	2020-02-06	9729.8	1.13456e+08	0.0782354	8876.31	213031	10.667	12.5	126245	1687.45
	2020-02-07	9795.94	1.1115e+08	0.0781934	8691.19	208589	10.36	12.5	120054	1737.45
	2020-02-08	9865.12	1.10601e+08	0.0781514	8643.61	207447	10.36	12.5	119397	1737.45
	2020-02-09	10116.7	1.09283e+08	0.0781094	8536.02	204864	9.412	12.5	107121	1912.45
	2020-02-10	9856.61	1.10381e+08	0.0780675	8617.18	206812	11.803	12.5	135611	1525.04
	2020-02-11	10208.2	1.07526e+08	0.0780255	8389.74	201354	9.73	12.5	108843	1849.95
	2020-02-12	10326.1	1.09341e+08	0.0779836	8526.78	204643	10.141	12.5	115293	1774.97
	2020-02-13	10214.4	1.07555e+08	0.0779418	8383.02	201192	10.213	12.5	114154	1762.46
	2020-02-14	10312.1	1.08295e+08	0.0778999	8436.14	202467	10.667	12.5	119984	1687.45
	2020-02-15	9889.42	1.07933e+08	0.0778581	8403.42	201682	10.141	12.5	113625	1774.97
	2020-02-16	9934.43	1.08343e+08	0.0778163	8430.88	202341	10.141	12.5	113997	1774.97
	2020-02-17	9690.14	1.07217e+08	0.0777745	8338.71	200129	9.172	12.5	101977	1962.49
	2020-02-18	10142	1.11151e+08	0.0777327	8640.04	207361	9.664	12.5	111330	1862.58
	2020-02-19	9633.39	1.11398e+08	0.0776909	8654.64	207711	10.213	12.5	117853	1762.46
	2020-02-20	9608.48	1.11288e+08	0.0776492	8641.42	207394	11.429	12.5	131684	1574.94
	2020-02-21	9686.44	1.09632e+08	0.0776075	8508.26	204198	9.351	12.5	106081	1924.93
	2020-02-22	9663.18	1.1173e+08	0.0775658	8666.4	207994	9.73	12.5	112432	1849.95
	2020-02-23	9924.52	1.12392e+08	0.0775242	8713.1	209114	10.141	12.5	117813	1774.97
	2020-02-24	9650.17	1.12392e+08	0.0774826	8708.42	209002	10.213	12.5	118585	1762.46
	2020-02-25	9341.71	1.10626e+08	0.0774409	8566.94	205607	10	12.5	114226	1800
	2020-02-26	8820.52	1.09925e+08	0.0773994	8508.11	204195	10.588	12.5	120112	1700.04
	2020-02-27	8784.49	1.09315e+08	0.0773578	8456.37	202953	9.796	12.5	110451	1837.48
	2020-02-28	8672.46	1.11571e+08	0.0773162	8626.26	207030	9.114	12.5	104826	1974.98
	2020-02-29	8599.51	1.11946e+08	0.0772747	8650.56	207613	10.36	12.5	119493	1737.45
	2020-03-01	8562.45	1.10893e+08	0.0772332	8564.61	205551	8.136	12.5	92908.9	2212.39
	2020-03-02	8869.67	1.14682e+08	0.0771917	8852.49	212460	9.664	12.5	114067	1862.58
	2020-03-03	8787.79	1.15502e+08	0.0771503	8910.99	213864	9.412	12.5	111827	1912.45
	2020-03-04	8755.25	1.16469e+08	0.0771088	8980.76	215538	8.623	12.5	103255	2087.44
	2020-03-05	9078.76	1.19878e+08	0.0770674	9238.69	221729	8.834	12.5	108819	2037.58
	2020-03-06	9122.55	1.21638e+08	0.077026	9369.27	224862	9.29	12.5	116054	1937.57
	2020-03-07	8909.95	1.21308e+08	0.0769847	9338.84	224132	9.172	12.5	114208	1962.49
	2020-03-08	8108.12	1.23287e+08	0.0769433	9486.14	227667	9.114	12.5	115276	1974.98
	2020-03-09	7923.64	1.21198e+08	0.076902	9320.35	223688	9.6	12.5	119300	1875
	2020-03-10	7909.73	1.21936e+08	0.0768607	9372.09	224930	10.909	12.5	136320	1650.01
	2020-03-11	7911.43	1.20626e+08	0.0768194	9266.4	222394	12.101	12.5	149510	1487.48
	2020-03-12	4970.79	1.16248e+08	0.0767782	8925.28	214207	9.536	12.5	113482	1887.58
	2020-03-13	5563.71	1.16071e+08	0.0767369	8906.93	213766	11.52	12.5	136810	1562.5
	2020-03-14	5200.37	1.13718e+08	0.0766957	8721.67	209320	11.25	12.5	130825	1600
	2020-03-15	5392.31	1.11497e+08	0.0766545	8546.78	205123	12.101	12.5	137899	1487.48
	2020-03-16	5014.48	1.08109e+08	0.0766134	8282.6	198782	12.101	12.5	133637	1487.48
	2020-03-17	5225.63	1.04972e+08	0.0765722	8037.96	192911	11.707	12.5	125467	1537.54
	2020-03-18	5238.44	1.03914e+08	0.0765311	7952.67	190864	14.4	12.5	152691	1250
	2020-03-19	6191.19	1.01681e+08	0.07649	7777.56	186662	13.458	12.5	139561	1337.49
	2020-03-20	6198.78	9.65086e+07	0.0764489	7377.98	177071	13.211	12.5	129961	1362.5
	2020-03-21	6185.07	9.46278e+07	0.0764079	7230.31	173527	11.613	12.5	111954	1549.99
	2020-03-22	5830.25	9.41576e+07	0.0763668	7190.52	172572	11.339	12.5	108711	1587.44
	2020-03-23	6416.31	9.5098e+07	0.0763258	7258.43	174202	12.857	12.5	124429	1400.02
	2020-03-24	6734.8	9.42751e+07	0.0762848	7191.76	172602	10.909	12.5	104607	1650.01
	2020-03-25	6681.06	9.53331e+07	0.0762439	7268.56	174446	15.652	12.5	151690	1150.01
	2020-03-26	6716.44	9.43927e+07	0.0762029	7193	172632	9	12.5	86316	2000
	2020-03-27	6469.8	9.78852e+07	0.076162	7455.13	178923	9.29	12.5	92344.3	1937.57
	2020-03-28	6242.19	1.00386e+08	0.0761211	7641.51	183396	10.667	12.5	108683	1687.45
	2020-03-29	5922.04	9.91479e+07	0.0760802	7543.19	181037	9.536	12.5	95909.2	1887.58
	2020-03-30	6429.84	9.91377e+07	0.0760394	7538.37	180921	9.796	12.5	98461.1	1837.48
	2020-03-31	6438.64	1.00496e+08	0.0759985	7637.52	183300	9.057	12.5	92230.7	1987.41
	2020-04-01	6606.78	1.00688e+08	0.0759577	7648.04	183553	9.412	12.5	95977.8	1912.45
	2020-04-02	6793.62	1.0499e+08	0.0759169	7970.5	191292	9.412	12.5	100024	1912.45
	2020-04-03	6733.39	1.04036e+08	0.0758761	7893.83	189452	10.909	12.5	114818	1650.01
	2020-04-04	6867.53	1.01763e+08	0.0758354	7717.26	185214	9.172	12.5	94376.9	1962.49
	2020-04-05	6791.13	1.03937e+08	0.0757947	7877.86	189069	8.229	12.5	86435.9	2187.39
	2020-04-06	7271.78	1.06308e+08	0.075754	8053.26	193278	11.25	12.5	120799	1600
	2020-04-07	7176.41	1.04431e+08	0.0757133	7906.8	189763	8.571	12.5	90359	2100.11
	2020-04-08	7334.1	1.0532e+08	0.0756726	7969.85	191276	10.07	12.5	107008	1787.49
	2020-04-09	7302.09	1.04927e+08	0.075632	7935.82	190460	9.351	12.5	98943.8	1924.93
	2020-04-10	6865.49	1.05903e+08	0.0755914	8005.39	192129	8.834	12.5	94292.8	2037.58
	2020-04-11	6859.08	1.09895e+08	0.0755508	8302.68	199264	9.057	12.5	100263	1987.41
	2020-04-12	6971.09	1.10999e+08	0.0755102	8381.58	201158	9.412	12.5	105183	1912.45
	2020-04-13	6845.04	1.09698e+08	0.0754696	8278.86	198693	8.421	12.5	92955	2137.51
	2020-04-14	6842.43	1.14921e+08	0.0754291	8668.39	208041	8.571	12.5	99062.3	2100.11
	2020-04-15	6642.11	1.15879e+08	0.0753886	8735.93	209662	8.521	12.5	99251.8	2112.43
	2020-04-16	7116.8	1.18816e+08	0.0753481	8952.56	214862	9.351	12.5	111621	1924.93
	2020-04-17	null	1.18816e+08	0.0753076	8947.76	214746	11.339	12.5	135278	1587.44
	2020-04-18	7257.67	1.15054e+08	0.0752672	8659.8	207835	9.114	12.5	105234	1974.98
	2020-04-19	7189.42	1.1495e+08	0.0752268	8647.28	207535	9.474	12.5	109232	1899.94
	2020-04-20	6881.96	1.14845e+08	0.0751864	8634.78	207235	8.944	12.5	102973	2012.52
	2020-04-21	6880.32	1.138e+08	0.075146	8551.62	205239	9.664	12.5	110190	1862.58
	2020-04-22	7117.21	1.12777e+08	0.0751056	8470.19	203285	10.992	12.5	124139	1637.55
	2020-04-23	7429.72	1.09963e+08	0.0750653	8254.39	198105	10.141	12.5	111610	1774.97
	2020-04-24	7550.9	1.09963e+08	0.075025	8249.95	197999	10	12.5	109999	1800
	2020-04-25	7569.94	1.13011e+08	0.0749847	8474.08	203378	10.588	12.5	119631	1700.04
	2020-04-26	7679.87	1.11913e+08	0.0749444	8387.23	201294	10.511	12.5	117544	1712.49
	2020-04-27	7795.6	1.11555e+08	0.0749042	8355.93	200542	10.213	12.5	113786	1762.46
	2020-04-28	7807.06	1.1071e+08	0.0748639	8288.19	198917	9.351	12.5	103337	1924.93
	2020-04-29	8801.04	1.1163e+08	0.0748237	8352.57	200462	9.931	12.5	110599	1812.51
	2020-04-30	8658.55	1.13217e+08	0.0747836	8466.73	203202	10.667	12.5	120420	1687.45
	2020-05-01	8864.77	1.12423e+08	0.0747434	8402.89	201669	10.213	12.5	114425	1762.46
	2020-05-02	8988.6	1.12083e+08	0.0747032	8372.98	200952	9.73	12.5	108625	1849.95
	2020-05-03	8897.47	1.13443e+08	0.0746631	8470.02	203281	8.571	12.5	96795.4	2100.11
	2020-05-04	8912.65	1.16956e+08	0.074623	8727.64	209463	9.114	12.5	106058	1974.98
	2020-05-05	9003.07	1.18883e+08	0.074583	8866.65	212800	9.114	12.5	107747	1974.98
	2020-05-06	9268.76	1.19472e+08	0.0745429	8905.81	213739	9.351	12.5	111038	1924.93
	2020-05-07	9951.52	1.20652e+08	0.0745029	8988.93	215734	9.796	12.5	117407	1837.48
	2020-05-08	9842.67	1.22165e+08	0.0744629	9096.73	218321	10.511	12.5	127488	1712.49
	2020-05-09	9593.9	1.21854e+08	0.0744229	9068.69	217648	10.588	12.5	128026	1700.04
	2020-05-10	8756.43	1.20635e+08	0.0743829	8973.16	215356	8.471	12.5	101349	2124.9
	2020-05-11	8601.8	1.21038e+08	0.0743429	8998.31	215959	9.172	6.25	220087	981.247
	2020-05-12	8804.48	1.21087e+08	0.074303	8997.16	215932	9.863	6.25	236637	912.501
	2020-05-13	9269.99	1.19743e+08	0.0742631	8892.49	213420	12.101	6.25	286955	743.74
	2020-05-14	9733.72	1.1574e+08	0.0742232	8590.61	206175	12.632	6.25	289378	712.476
	2020-05-15	9328.2	1.11966e+08	0.0741834	8306.02	199344	11.52	6.25	255161	781.25
	2020-05-16	9377.01	1.10594e+08	0.0741435	8199.8	196795	11.429	6.25	249908	787.47
	2020-05-17	9670.74	1.0945e+08	0.0741037	8110.65	194656	14.118	6.25	305350	637.484
	2020-05-18	9726.58	1.01673e+08	0.0740639	7530.3	180727	11.25	6.25	225909	800
	2020-05-19	9729.04	9.83563e+07	0.0740241	7280.74	174738	12.522	6.25	243118	718.735
	2020-05-20	9522.98	9.48109e+07	0.0739844	7014.52	168349	12.522	6.25	234229	718.735
	2020-05-21	9081.76	9.36257e+07	0.0739447	6923.12	166155	10.992	6.25	202930	818.777
	2020-05-22	9182.58	9.46705e+07	0.0739049	6996.62	167919	12.973	6.25	242046	693.749
	2020-05-23	9209.29	9.23073e+07	0.0738653	6818.3	163639	12.101	6.25	220022	743.74
	2020-05-24	8790.37	9.06898e+07	0.0738256	6695.23	160685	12.414	6.25	221639	724.988
	2020-05-25	8906.93	9.14945e+07	0.0737859	6751.01	162024	11.52	6.25	207391	781.25
	2020-05-26	8835.05	9.02932e+07	0.0737463	6658.79	159811	11.613	6.25	206210	774.994
	2020-05-27	9181.02	9.04712e+07	0.0737067	6668.34	160040	10.435	6.25	185558	862.482
	2020-05-28	9525.75	9.2882e+07	0.0736671	6842.35	164216	10.992	6.25	200563	818.777
	2020-05-29	9439.12	9.2882e+07	0.0736276	6838.67	164128	11.339	6.25	206783	793.721
	2020-05-30	9700.41	9.4602e+07	0.073588	6961.58	167078	9.231	6.25	171366	974.976
	2020-05-31	9461.06	9.85796e+07	0.0735485	7250.38	174009	9.6	6.25	185610	937.5
	2020-06-01	10167.3	1.02235e+08	0.073509	7515.17	180364	10.746	6.25	215355	837.521
	2020-06-02	9529.8	1.03202e+08	0.0734695	7582.22	181973	11.163	6.25	225707	806.235
	2020-06-03	9656.72	1.0374e+08	0.0734301	7617.61	182823	10.36	6.25	210449	868.726
	2020-06-04	9800.64	1.03847e+08	0.0733906	7621.41	182914	9.536	6.25	193807	943.792
	2020-06-05	9665.53	1.05289e+08	0.0733512	7723.04	185353	8.045	6.25	165685	1118.71
	2020-06-06	9653.68	1.09092e+08	0.0733118	7997.72	191945	7.347	6.25	156691	1224.99
	2020-06-07	9758.85	1.11435e+08	0.0732724	8165.14	195963	9.057	6.25	197204	993.707
	2020-06-08	9771.49	1.10816e+08	0.0732331	8115.37	194769	8.889	6.25	192367	1012.49
	2020-06-09	9795.7	1.12209e+08	0.0731938	8212.96	197111	9	6.25	197111	1000
	2020-06-10	9870.09	1.13944e+08	0.0731545	8335.5	200052	8.78	6.25	195162	1025.06
	2020-06-11	9321.78	1.14994e+08	0.0731152	8407.83	201788	7.784	6.25	174524	1156.22
	2020-06-12	9480.84	1.17511e+08	0.0730759	8587.25	206094	8.834	6.25	202293	1018.79
	2020-06-13	9475.28	1.15951e+08	0.0730367	8468.68	203248	9.114	6.25	205823	987.492
	2020-06-14	9386.79	1.12245e+08	0.0729974	8193.62	196647	8.471	6.25	185088	1062.45
	2020-06-15	9450.7	1.13318e+08	0.0729582	8267.48	198420	10.435	6.25	230057	862.482
	2020-06-16	9538.02	1.10978e+08	0.072919	8092.38	194217	9.6	6.25	207165	937.5
	2020-06-17	9480.25	1.10571e+08	0.0728799	8058.39	193401	10.435	6.25	224238	862.482
	2020-06-18	9411.84	1.10047e+08	0.0728407	8015.88	192381	11.707	6.25	250245	768.771
	2020-06-19	9288.02	1.05905e+08	0.0728016	7710.07	185042	10.07	6.25	207041	893.744
	2020-06-20	9332.34	1.05927e+08	0.0727625	7707.51	184980	10.511	6.25	216036	856.246
	2020-06-21	9303.63	1.05876e+08	0.0727234	7699.66	184792	9.863	6.25	202511	912.501
	2020-06-22	9648.72	1.05663e+08	0.0726844	7680.07	184322	10.07	6.25	206236	893.744
	2020-06-23	9629.66	1.08235e+08	0.0726454	7862.78	188707	9.114	6.25	191097	987.492
	2020-06-24	9313.61	1.1075e+08	0.0726063	8041.13	192987	10.36	6.25	222150	868.726
	2020-06-25	9264.81	1.10862e+08	0.0725674	8044.95	193079	10.213	6.25	219101	881.23
	2020-06-26	9162.92	1.12767e+08	0.0725284	8178.84	196292	8.78	6.25	191494	1025.06
	2020-06-27	9045.39	1.15233e+08	0.0724894	8353.21	200477	10.435	6.25	232442	862.482
	2020-06-28	9143.58	1.15346e+08	0.0724505	8356.85	200564	9.6	6.25	213935	937.5
	2020-06-29	9190.85	1.15794e+08	0.0724116	8384.83	201236	9.931	6.25	222053	906.253
	2020-06-30	9137.99	1.16018e+08	0.0723727	8396.55	201517	9.796	6.25	219340	918.742
	2020-07-01	9228.33	1.14785e+08	0.0723338	8302.84	199268	8.889	6.25	196810	1012.49
	2020-07-02	9123.41	1.17363e+08	0.072295	8484.72	203633	8.78	6.25	198656	1025.06
	2020-07-03	9087.3	1.1994e+08	0.0722562	8666.41	207994	8.834	6.25	204158	1018.79
	2020-07-04	9132.49	1.19827e+08	0.0722174	8653.62	207687	9.172	6.25	211656	981.247
	2020-07-05	9073.94	1.21957e+08	0.0721786	8802.66	211264	8.834	6.25	207367	1018.79
	2020-07-06	9375.47	1.23413e+08	0.0721398	8903.01	213672	9.351	6.25	222005	962.464
	2020-07-07	9252.28	1.24422e+08	0.0721011	8970.93	215302	8.944	6.25	213963	1006.26
	2020-07-08	9428.33	1.2599e+08	0.0720623	9079.16	217900	9.536	6.25	230877	943.792
	2020-07-09	9277.97	1.24757e+08	0.0720236	8985.48	215652	8.78	6.25	210380	1025.06
	2020-07-10	9278.81	1.24757e+08	0.071985	8980.66	215536	8.944	6.25	214195	1006.26
	2020-07-11	9240.35	1.24533e+08	0.0719463	8959.7	215033	9.231	6.25	220552	974.976
	2020-07-12	9276.5	1.24421e+08	0.0719077	8946.83	214724	9.474	6.25	226033	949.968
	2020-07-13	9243.61	1.23188e+08	0.071869	8853.41	212482	9.796	6.25	231275	918.742
	2020-07-14	9243.21	1.23224e+08	0.0718304	8851.25	212430	10	6.25	236033	900
	2020-07-15	9192.84	1.22916e+08	0.0717919	8824.35	211784	10.435	6.25	245552	862.482
	2020-07-16	9132.23	1.22989e+08	0.0717533	8824.87	211797	10.588	6.25	249167	850.019
	2020-07-17	9151.39	1.21359e+08	0.0717148	8703.22	208877	12.203	6.25	283214	737.524
	2020-07-18	9159.04	1.17848e+08	0.0716763	8446.87	202725	11.077	6.25	249509	812.494
	2020-07-19	9185.82	1.16375e+08	0.0716378	8336.84	200084	10.992	6.25	244369	818.777
	2020-07-20	9164.23	1.15474e+08	0.0715993	8267.85	198428	10.213	6.25	225172	881.23
	2020-07-21	9374.89	1.15544e+08	0.0715608	8268.46	198443	11.52	6.25	254007	781.25
	2020-07-22	9525.36	1.13204e+08	0.0715224	8096.62	194319	10	6.25	215910	900
	2020-07-23	9581.07	1.13943e+08	0.071484	8145.11	195483	10.58	6.25	229801	850.662
	2020-07-24	9536.89	1.13943e+08	0.0714456	8140.73	195378	8.944	6.25	194162	1006.26
	2020-07-25	9677.11	1.1924e+08	0.0714072	8514.59	204350	10.141	6.25	230257	887.486
	2020-07-26	9905.17	1.20718e+08	0.0713689	8615.51	206772	9.114	6.25	209391	987.492
	2020-07-27	10990.9	1.24044e+08	0.0713306	8848.13	212355	9.664	6.25	228022	931.291
	2020-07-28	10912.8	1.2499e+08	0.0712923	8910.85	213860	9.931	6.25	235983	906.253
	2020-07-29	11100.5	1.26941e+08	0.071254	9045.04	217081	9.73	6.25	234689	924.974
	2020-07-30	11111.2	1.2691e+08	0.0712157	9037.97	216911	10.667	6.25	257088	843.724
	2020-07-31	11323.5	1.26309e+08	0.0711775	8990.34	215768	9.412	6.25	225646	956.226
	2020-08-01	11759.6	1.24782e+08	0.0711392	8876.89	213045	10.511	6.25	248813	856.246
	2020-08-02	11053.6	1.23681e+08	0.071101	8793.85	211052	10.213	6.25	239498	881.23
	2020-08-03	11246.3	1.21088e+08	0.0710628	8604.85	206517	8.889	6.25	203969	1012.49
	2020-08-04	11205.9	1.22155e+08	0.0710247	8676.01	208224	9.931	6.25	229764	906.253
	2020-08-05	11747	1.22155e+08	0.0709865	8671.35	208112	11.163	6.25	258129	806.235
	2020-08-06	11779.8	1.19882e+08	0.0709484	8505.41	204130	9.231	6.25	209369	974.976
	2020-08-07	11601.5	1.22394e+08	0.0709103	8679.01	208296	9.474	6.25	219266	949.968
	2020-08-08	11754	1.22275e+08	0.0708722	8665.87	207981	10.141	6.25	234348	887.486
	2020-08-09	11675.7	1.22873e+08	0.0708342	8703.59	208886	9.231	6.25	214248	974.976
	2020-08-10	11878.1	1.24667e+08	0.0707961	8825.97	211823	10.511	6.25	247386	856.246
	2020-08-11	11410.5	1.217e+08	0.0707581	8611.25	206670	9.351	6.25	214730	962.464
	2020-08-12	11584.9	1.22886e+08	0.0707201	8690.53	208573	9.172	6.25	212559	981.247
	2020-08-13	11784.1	1.26348e+08	0.0706821	8930.54	214333	9.796	6.25	233290	918.742
	2020-08-14	11768.9	1.25376e+08	0.0706442	8857.07	212570	8.623	6.25	203665	1043.72
	2020-08-15	11865.7	1.27289e+08	0.0706062	8987.42	215698	9.231	6.25	221234	974.976
	2020-08-16	11892.8	1.29075e+08	0.0705683	9108.63	218607	9.474	6.25	230120	949.968
	2020-08-17	12254.4	1.28705e+08	0.0705304	9077.62	217863	11.52	6.25	278864	781.25
	2020-08-18	11991.2	1.27335e+08	0.0704925	8976.15	215428	10.286	6.25	246210	874.976
	2020-08-19	11758.3	1.2565e+08	0.0704547	8852.62	212463	10.435	6.25	246339	862.482
	2020-08-20	11878.4	1.23363e+08	0.0704168	8686.84	208484	9.863	6.25	228475	912.501
	2020-08-21	11592.5	1.23243e+08	0.070379	8673.7	208169	9.29	6.25	214877	968.784
	2020-08-22	11681.8	1.21799e+08	0.0703412	8567.45	205619	10.588	6.25	241899	850.019
	2020-08-23	11664.8	1.19391e+08	0.0703034	8393.63	201447	9.172	6.25	205297	981.247
	2020-08-24	11774.6	1.19993e+08	0.0702657	8431.4	202354	9.664	6.25	217283	931.291
	2020-08-25	11366.1	1.23298e+08	0.0702279	8658.94	207815	11.25	6.25	259768	800
	2020-08-26	11488.4	1.22408e+08	0.0701902	8591.85	206204	10.141	6.25	232347	887.486
	2020-08-27	11323.4	1.23505e+08	0.0701525	8664.18	207940	11.163	6.25	257915	806.235
	2020-08-28	11542.5	1.22018e+08	0.0701149	8555.26	205326	8.834	6.25	201539	1018.79
	2020-08-29	11506.9	1.23687e+08	0.0700772	8667.64	208023	9.863	6.25	227970	912.501
	2020-08-30	11711.5	1.25523e+08	0.0700396	8791.59	210998	11.339	6.25	265834	793.721
	2020-08-31	11680.8	1.22463e+08	0.070002	8572.64	205743	9.6	6.25	219460	937.5
	2020-09-01	11970.5	1.22817e+08	0.0699644	8592.83	206228	9.351	6.25	214271	962.464
	2020-09-02	11414	1.26059e+08	0.0699268	8814.91	211558	10	6.25	235064	900
	2020-09-03	10245.3	1.26308e+08	0.0698892	8827.6	211862	11.163	6.25	262780	806.235
	2020-09-04	10511.8	1.26308e+08	0.0698517	8822.86	211749	10.667	6.25	250969	843.724
	2020-09-05	10169.6	1.22817e+08	0.0698142	8574.38	205785	10.213	6.25	233520	881.23
	2020-09-06	10280.4	1.22194e+08	0.0697767	8526.28	204631	9.6	6.25	218273	937.5
	2020-09-07	10369.6	1.25062e+08	0.0697392	8721.7	209321	8.229	6.25	191389	1093.69
	2020-09-08	10131.5	1.28039e+08	0.0697018	8924.53	214189	9.29	6.25	221090	968.784
	2020-09-09	10242.3	1.2793e+08	0.0696643	8912.16	213892	9.664	6.25	229672	931.291
	2020-09-10	10363.1	1.28329e+08	0.0696269	8935.17	214444	9.114	6.25	217160	987.492
	2020-09-11	10400.9	1.31707e+08	0.0695895	9165.45	219971	10.435	6.25	255044	862.482
	2020-09-12	10442.2	1.31874e+08	0.0695521	9172.09	220130	8.471	6.25	207191	1062.45
	2020-09-13	10323.8	1.35234e+08	0.0695148	9400.74	225618	8.889	6.25	222835	1012.49
	2020-09-14	10680.8	1.36486e+08	0.0694775	9482.7	227585	8.182	6.25	206900	1099.98
	2020-09-15	10797	1.36486e+08	0.0694401	9477.59	227462	9.231	6.25	233300	974.976
	2020-09-16	10974.9	1.36609e+08	0.0694029	9481.05	227545	9.29	6.25	234877	968.784
	2020-09-17	10949	1.37348e+08	0.0693656	9527.22	228653	8.09	6.25	205534	1112.48
	2020-09-18	10944.6	1.39812e+08	0.0693283	9692.91	232630	8.727	6.25	225573	1031.28
	2020-09-19	11094.3	1.43138e+08	0.0692911	9918.16	238036	9.664	6.25	255597	931.291
	2020-09-20	10938.3	1.40551e+08	0.0692539	9733.68	233608	10.141	6.25	263225	887.486
	2020-09-21	10462.3	1.39905e+08	0.0692167	9683.73	232409	9.931	6.25	256451	906.253
	2020-09-22	10538.5	1.38113e+08	0.0691795	9554.59	229310	11.163	6.25	284421	806.235
	2020-09-23	10225.9	1.36591e+08	0.0691424	9444.19	226661	10.141	6.25	255396	887.486
	2020-09-24	10745.5	1.36974e+08	0.0691052	9465.65	227176	10.511	6.25	265316	856.246
	2020-09-25	10702.3	1.33839e+08	0.0690681	9244.03	221857	8.521	6.25	210049	1056.21
	2020-09-26	10754.4	1.36695e+08	0.069031	9436.17	226468	9.6	6.25	241566	937.5
	2020-09-27	10774.4	1.38915e+08	0.068994	9584.29	230023	9.474	6.25	242137	949.968
	2020-09-28	10721.3	1.40454e+08	0.0689569	9685.29	232447	11.163	6.25	288312	806.235
	2020-09-29	10848.8	1.3826e+08	0.0689199	9528.84	228692	10.213	6.25	259515	881.23
	2020-09-30	10787.6	1.39906e+08	0.0688829	9637.1	231290	9.231	6.25	237227	974.976
	2020-10-01	10623.3	1.41826e+08	0.0688459	9764.13	234339	11.613	6.25	302375	774.994
	2020-10-02	10585.2	1.40043e+08	0.0688089	9636.19	231269	10.588	6.25	272075	850.019
	2020-10-03	10565.5	1.35516e+08	0.0687719	9319.73	223673	9.536	6.25	236994	943.792
	2020-10-04	10684.4	1.35654e+08	0.068735	9324.15	223780	9.114	6.25	226614	987.492
	2020-10-05	10804	1.36461e+08	0.0686981	9374.6	224991	10.286	6.25	257139	874.976
	2020-10-06	10621.7	1.37953e+08	0.0686612	9472.03	227329	11.077	6.25	279791	812.494
	2020-10-07	10679.1	1.36429e+08	0.0686243	9362.36	224697	9.536	6.25	238079	943.792
	2020-10-08	10923.6	1.35726e+08	0.0685875	9309.07	223418	8.889	6.25	220662	1012.49
	2020-10-09	null	1.40919e+08	0.0685506	9660.06	231842	10.141	6.25	261234	887.486
	2020-10-10	11296.4	1.41725e+08	0.0685138	9710.12	233043	10.07	6.25	260749	893.744
	2020-10-11	11384.2	1.40611e+08	0.068477	9628.61	231087	10.286	6.25	264106	874.976
	2020-10-12	null	1.38141e+08	0.0684402	9454.41	226906	9.664	6.25	243646	931.291
	2020-10-13	null	1.39374e+08	0.0684035	9533.7	228809	8.675	6.25	220546	1037.46
	2020-10-14	11429.5	1.44308e+08	0.0683667	9865.88	236781	9.664	6.25	254250	931.291
	2020-10-15	11495.3	1.44034e+08	0.06833	9841.85	236204	9.536	6.25	250272	943.792
	2020-10-16	11322.1	1.42527e+08	0.0682933	9733.61	233607	9.29	6.25	241134	968.784
	2020-10-17	11358.1	1.44308e+08	0.0682567	9849.99	236400	9.172	6.25	240918	981.247
	2020-10-18	11483.4	1.46485e+08	0.06822	9993.2	239837	12	6.25	319782	750
	2020-10-19	11742	1.4434e+08	0.0681834	9841.58	236198	11.52	6.25	302333	781.25
	2020-10-20	11916.3	1.41672e+08	0.0681467	9654.46	231707	10	6.25	257452	900
	2020-10-21	12823.7	1.39372e+08	0.0681101	9492.62	227823	11.077	6.25	280399	812.494
	2020-10-22	12965.9	1.37413e+08	0.0680736	9354.22	224501	10.511	6.25	262192	856.246
	2020-10-23	12931.5	1.36175e+08	0.068037	9264.94	222359	10.992	6.25	271574	818.777
	2020-10-24	13108.1	1.33536e+08	0.0680005	9080.54	217933	9.474	6.25	229411	949.968
	2020-10-25	13031.2	1.33348e+08	0.067964	9062.84	217508	12.308	6.25	297455	731.232
	2020-10-26	13075.2	1.32922e+08	0.0679275	9029.04	216697	13.091	6.25	315198	687.495
	2020-10-27	13654.2	1.30792e+08	0.067891	8879.57	213110	14.545	6.25	344409	618.769
	2020-10-28	13271.3	1.24401e+08	0.0678545	8441.18	202588	14.4	6.25	324141	625
	2020-10-29	13437.9	1.20141e+08	0.0678181	8147.72	195545	13.333	6.25	289689	675.017
	2020-10-30	13546.5	1.16023e+08	0.0677816	7864.2	188741	12.973	6.25	272059	693.749
	2020-10-31	13781	1.13182e+08	0.0677452	7667.56	184022	12.743	6.25	260554	706.27
	2020-11-01	13737.1	1.07644e+08	0.0677089	7288.45	174923	11.52	6.25	223901	781.25
	2020-11-02	13550.5	1.0878e+08	0.0676725	7361.41	176674	15.158	6.25	297558	593.746
	2020-11-03	13950.3	1.0665e+08	0.0676362	7213.38	173121	10.286	6.25	197858	874.976
	2020-11-04	14133.7	1.10353e+08	0.0675998	7459.81	179036	9.057	6.25	180169	993.707
	2020-11-05	15579.8	1.15107e+08	0.0675635	7777.04	186649	9.796	6.25	203157	918.742
	2020-11-06	15565.9	1.17295e+08	0.0675272	7920.61	190095	9.412	6.25	198797	956.226
	2020-11-07	14833.8	1.19772e+08	0.067491	8083.54	194005	9.863	6.25	212608	912.501
	2020-11-08	15479.6	1.21131e+08	0.0674547	8170.85	196100	10.435	6.25	227367	862.482
	2020-11-09	15332.3	1.19832e+08	0.0674185	8078.87	193893	7.784	6.25	167696	1156.22
	2020-11-10	15290.9	1.28396e+08	0.0673823	8651.61	207639	9.796	6.25	226003	918.742
	2020-11-11	15701.3	1.28159e+08	0.0673461	8631.02	207145	9.796	6.25	225465	918.742
	2020-11-12	16276.3	1.26729e+08	0.0673099	8530.09	204722	9	6.25	204722	1000
	2020-11-13	16317.8	1.28278e+08	0.0672738	8629.78	207115	10.36	6.25	238412	868.726
	2020-11-14	16068.1	1.26609e+08	0.0672377	8512.92	204310	10.141	6.25	230212	887.486
	2020-11-15	15955.6	1.26133e+08	0.0672016	8476.3	203431	9.6	6.25	216993	937.5
	2020-11-16	16716.1	1.27563e+08	0.0671655	8567.84	205628	9	6.25	205628	1000
	2020-11-17	17645.4	1.2487e+08	0.0671294	8382.44	201179	9.172	6.25	205023	981.247
	2020-11-18	17804	1.26964e+08	0.0670933	8518.45	204443	8.521	6.25	193562	1056.21
	2020-11-19	17817.1	1.30558e+08	0.0670573	8754.86	210117	10.511	6.25	245393	856.246
	2020-11-20	18621.3	1.28603e+08	0.0670213	8619.14	206859	8.571	6.25	196999	1050.05
	2020-11-21	18642.2	1.33025e+08	0.0669853	8910.75	213858	8.521	6.25	202476	1056.21
	2020-11-22	18370	1.37215e+08	0.0669493	9186.47	220475	8.276	6.25	202739	1087.48
	2020-11-23	18364.1	1.41076e+08	0.0669134	9439.88	226557	9.796	6.25	246595	918.742
	2020-11-24	19107.5	1.40084e+08	0.0668774	9368.43	224842	10.588	6.25	264515	850.019
	2020-11-25	18732.1	1.37459e+08	0.0668415	9188	220512	9.29	6.25	227617	968.784
	2020-11-26	17150.6	1.3571e+08	0.0668056	9066.19	217588	9.6	6.25	232094	937.5
	2020-11-27	17108.4	1.37334e+08	0.0667697	9169.79	220075	9.351	6.25	228658	962.464
	2020-11-28	17717.4	1.35585e+08	0.0667339	9048.11	217155	9.351	6.25	225624	962.464
	2020-11-29	18177.5	1.33711e+08	0.066698	8918.23	214038	9.6	6.25	228307	937.5
	2020-11-30	19625.8	1.3131e+08	0.0666622	8753.4	210082	12.743	6.25	297452	706.27
	2020-12-01	18803	1.28313e+08	0.0666264	8549.05	205177	9.474	6.25	215983	949.968
	2020-12-02	19201.1	1.31997e+08	0.0665906	8789.75	210954	10.992	6.25	257645	818.777
	2020-12-03	19445.4	1.30449e+08	0.0665549	8682.04	208369	9.172	6.25	212351	981.247
	2020-12-04	18699.8	1.33064e+08	0.0665191	8851.29	212431	10	6.25	236034	900
	2020-12-05	19154.2	1.3341e+08	0.0664834	8869.54	212869	10	6.25	236521	900
	2020-12-06	19345.1	1.33756e+08	0.0664477	8887.76	213306	10.588	6.25	250943	850.019
	2020-12-07	19191.6	1.32915e+08	0.066412	8827.15	211852	9.6	6.25	225975	937.5
	2020-12-08	18321.1	1.37949e+08	0.0663764	9156.52	219756	10	6.25	244174	900
	2020-12-09	18553.9	1.3686e+08	0.0663407	9079.4	217906	10.36	6.25	250834	868.726
	2020-12-10	18265	1.37949e+08	0.0663051	9146.69	219520	11.077	6.25	270181	812.494
	2020-12-11	18058.9	1.34275e+08	0.0662695	8898.36	213561	10.435	6.25	247612	862.482
	2020-12-12	18803.7	1.33459e+08	0.0662339	8839.51	212148	10.909	6.25	257147	825.007
	2020-12-13	19142.4	1.31827e+08	0.0661983	8726.69	209441	9.231	6.25	214816	974.976
	2020-12-14	19246.6	1.34534e+08	0.0661628	8901.11	213627	9.931	6.25	235725	906.253
	2020-12-15	19417.1	1.33352e+08	0.0661272	8818.19	211637	10.286	6.25	241877	874.976
	2020-12-16	21310.6	1.32324e+08	0.0660917	8745.49	209892	10.07	6.25	234846	893.744
	2020-12-17	22805.2	1.32373e+08	0.0660562	8744.07	209858	11.163	6.25	260294	806.235
	2020-12-18	23138	1.31791e+08	0.0660207	8700.94	208823	9.172	6.25	212813	981.247
	2020-12-19	23869.8	1.33833e+08	0.0659853	8831	211944	9.114	6.25	214629	987.492
	2020-12-20	23477.3	1.36824e+08	0.0659498	9023.5	216564	9.536	6.25	229462	943.792
	2020-12-21	22803.1	1.35635e+08	0.0659144	8940.31	214567	10.588	6.25	252427	850.019
	2020-12-22	23783	1.34442e+08	0.065879	8856.89	212565	10.07	6.25	237837	893.744
	2020-12-23	23241.3	1.3484e+08	0.0658436	8878.33	213080	9.351	6.25	221390	962.464
	2020-12-24	23735.9	1.36298e+08	0.0658083	8969.54	215269	11.429	6.25	273368	787.47
	2020-12-25	24664.8	1.359e+08	0.0657729	8938.56	214525	10	6.25	238362	900
	2020-12-26	26437	1.34177e+08	0.0657376	8820.45	211691	10.511	6.25	247231	856.246
	2020-12-27	26272.3	1.31392e+08	0.0657023	8632.78	207187	9.73	6.25	223992	924.974
	2020-12-28	27084.8	1.30995e+08	0.065667	8602.02	206449	9	6.25	206449	1000
	2020-12-29	27362.4	1.34097e+08	0.0656318	8801.02	211224	9.474	6.25	222349	949.968
	2020-12-30	28841	1.35214e+08	0.0655965	8869.57	212870	8.372	6.25	198016	1075.01
	2020-12-31	29001.7	1.37514e+08	0.0655613	9015.62	216375	8.675	6.25	208561	1037.46
	2021-01-01	29374.2	1.42735e+08	0.0655261	9352.84	224468	9.664	6.25	241029	931.291
	2021-01-02	32127.3	1.43323e+08	0.0654909	9386.34	225272	9.536	6.25	238688	943.792
	2021-01-03	32782	1.45103e+08	0.0654557	9497.84	227948	9.114	6.25	230836	987.492
	2021-01-04	31971.9	1.4635e+08	0.0654206	9574.3	229783	8.324	6.25	212524	1081.21
	2021-01-05	33992.4	1.48067e+08	0.0653854	9681.4	232354	9.172	6.25	236794	981.247
	2021-01-06	36824.4	1.48727e+08	0.0653503	9719.36	233265	8.136	6.25	210871	1106.19
	2021-01-07	39371	1.49387e+08	0.0653152	9757.27	234175	8.571	6.25	223012	1050.05
	2021-01-08	40797.6	1.49652e+08	0.0652801	9769.28	234463	9.73	6.25	253480	924.974
	2021-01-09	40254.5	1.4952e+08	0.0652451	9755.41	234130	10.36	6.25	269510	868.726
	2021-01-10	38356.4	1.4869e+08	0.06521	9696.1	232706	9.057	6.25	234180	993.707
	2021-01-11	35566.7	1.51089e+08	0.065175	9847.26	236334	9.351	6.25	245551	962.464
	2021-01-12	33923	1.50776e+08	0.06514	9821.53	235717	9.73	6.25	254836	924.974
	2021-01-13	37316.4	1.51697e+08	0.065105	9876.25	237030	9.474	6.25	249513	949.968
	2021-01-14	39187.3	1.50562e+08	0.0650701	9797.1	235130	9.796	6.25	255926	918.742
	2021-01-15	36825.4	1.49885e+08	0.0650351	9747.76	233946	9.29	6.25	241484	968.784
	2021-01-16	36178.1	1.53019e+08	0.0650002	9946.28	238711	9.796	6.25	259823	918.742
	2021-01-17	35791.3	1.55416e+08	0.0649653	10096.7	242320	10.827	6.25	291511	831.255
	2021-01-18	36630.1	1.51611e+08	0.0649304	9844.18	236260	9.931	6.25	260700	906.253
	2021-01-19	36069.8	1.50294e+08	0.0648955	9753.42	234082	9.664	6.25	251352	931.291
	2021-01-20	35547.8	1.50441e+08	0.0648607	9757.67	234184	10.213	6.25	265747	881.23
	2021-01-21	30825.7	1.48831e+08	0.0648258	9648.08	231554	11.163	6.25	287204	806.235
	2021-01-22	33005.8	1.46197e+08	0.064791	9472.23	227333	10.213	6.25	257973	881.23
	2021-01-23	32067.6	1.44294e+08	0.0647562	9343.94	224255	9.231	6.25	230010	974.976
	2021-01-24	32289.4	1.45608e+08	0.0647215	9423.93	226174	10.36	6.25	260352	868.726
	2021-01-25	32366.4	1.46699e+08	0.0646867	9489.47	227747	10.286	6.25	260290	874.976
	2021-01-26	32569.8	1.46182e+08	0.064652	9450.96	226823	8.944	6.25	225412	1006.26
	2021-01-27	30432.5	1.48185e+08	0.0646172	9575.32	229808	10.141	6.25	258942	887.486
	2021-01-28	33466.1	1.4855e+08	0.0645825	9593.71	230249	9.931	6.25	254067	906.253
	2021-01-29	34316.4	1.51114e+08	0.0645478	9754.06	234097	9.474	6.25	246427	949.968
	2021-01-30	34269.5	1.5281e+08	0.0645132	9858.28	236599	10.588	6.25	278345	850.019
	2021-01-31	33114.4	1.50096e+08	0.0644785	9677.96	232271	10	6.25	258079	900
	2021-02-01	33537.2	1.50835e+08	0.0644439	9720.41	233290	12.101	6.25	313671	743.74
	2021-02-02	35510.3	1.47878e+08	0.0644093	9524.69	228593	9.412	6.25	239057	956.226
	2021-02-03	37472.1	1.46547e+08	0.0643747	9433.9	226414	9.6	6.25	241508	937.5
	2021-02-04	36926.1	1.4773e+08	0.0643401	9504.95	228119	9	6.25	228119	1000
	2021-02-05	38144.3	1.49948e+08	0.0643056	9642.49	231420	8.521	6.25	219103	1056.21
	2021-02-06	39266	1.52462e+08	0.064271	9798.88	235173	9.057	6.25	236663	993.707
	2021-02-07	38903.4	1.56496e+08	0.0642365	10052.8	241267	9.231	6.25	247459	974.976
	2021-02-08	46196.5	1.58948e+08	0.064202	10204.8	244914	8.889	6.25	241894	1012.49
	2021-02-09	46481.1	1.65861e+08	0.0641676	10642.9	255430	10.07	6.25	285798	893.744
	2021-02-10	44918.2	1.65151e+08	0.0641331	10591.6	254199	10.07	6.25	284420	893.744
	2021-02-11	47909.3	1.64736e+08	0.0640986	10559.3	253424	11.163	6.25	314331	806.235
	2021-02-12	47504.9	1.60711e+08	0.0640642	10295.8	247100	10.141	6.25	278427	887.486
	2021-02-13	47105.5	1.57335e+08	0.0640298	10074.1	241779	9.172	6.25	246399	981.247
	2021-02-14	48717.3	1.57087e+08	0.0639954	10052.8	241268	9.73	6.25	260837	924.974
	2021-02-15	47945.1	1.56021e+08	0.0639611	9979.27	239503	9.474	6.25	252116	949.968
	2021-02-16	49199.9	1.54347e+08	0.0639267	9866.88	236805	11.901	6.25	313135	756.239
	2021-02-17	52149	1.50998e+08	0.0638924	9647.62	231543	10.435	6.25	268461	862.482
	2021-02-18	51679.8	1.50237e+08	0.0638581	9593.83	230252	10.511	6.25	268909	856.246
	2021-02-19	55888.1	1.51455e+08	0.0638238	9666.4	231994	9.412	6.25	242614	956.226
	2021-02-20	56099.5	1.53152e+08	0.0637895	9769.46	234467	9.863	6.25	256950	912.501
	2021-02-21	57539.9	1.51778e+08	0.0637552	9676.62	232239	10.213	6.25	263539	881.23
	2021-02-22	54207.3	1.5085e+08	0.063721	9612.31	230696	10.827	6.25	277527	831.255
	2021-02-23	48824.4	1.48384e+08	0.0636868	9450.08	226802	11.339	6.25	285745	793.721
	2021-02-24	49705.3	1.49558e+08	0.0636526	9519.78	228475	9.057	6.25	229922	993.707
	2021-02-25	47093.9	1.53082e+08	0.0636184	9738.83	233732	9.231	6.25	239731	974.976
	2021-02-26	46339.8	1.56295e+08	0.0635842	9937.91	238510	10.36	6.25	274551	868.726
	2021-02-27	46188.5	1.54428e+08	0.0635501	9813.88	235533	9.172	6.25	240034	981.247
	2021-02-28	45137.8	1.56125e+08	0.0635159	9916.4	237993	10.992	6.25	290669	818.777
	2021-03-01	49631.2	1.54582e+08	0.0634818	9813.13	235515	11.077	6.25	289867	812.494
	2021-03-02	48379	1.54119e+08	0.0634477	9778.5	234684	10.07	6.25	262585	893.744
	2021-03-03	50538.2	1.56587e+08	0.0634137	9929.78	238315	9.474	6.25	250866	949.968
	2021-03-04	48561.2	1.55507e+08	0.0633796	9856	236544	11.25	6.25	295680	800
	2021-03-05	48927.3	1.51188e+08	0.0633456	9577.08	229850	9.664	6.25	246808	931.291
	2021-03-06	48912.4	1.5273e+08	0.0633116	9669.6	232071	9.474	6.25	244293	949.968
	2021-03-07	51206.7	1.51689e+08	0.0632776	9598.5	230364	9.863	6.25	252453	912.501
	2021-03-08	52246.5	1.53717e+08	0.0632436	9721.6	233318	9.29	6.25	240837	968.784
	2021-03-09	54824.1	1.5727e+08	0.0632096	9940.98	238583	10.286	6.25	272674	874.976
	2021-03-10	56008.6	1.56533e+08	0.0631757	9889.07	237338	9.664	6.25	254848	931.291
	2021-03-11	57805.1	1.55778e+08	0.0631417	9836.11	236067	10.909	6.25	286139	825.007
	2021-03-12	57332.1	1.56137e+08	0.0631078	9853.45	236483	9.6	6.25	252248	937.5
	2021-03-13	61243.1	1.55997e+08	0.0630739	9839.36	236145	10.07	6.25	264220	893.744
	2021-03-14	59302.3	1.54599e+08	0.0630401	9745.93	233902	9.172	6.25	238372	981.247
	2021-03-15	55907.2	1.56274e+08	0.0630062	9846.26	236310	9.73	6.25	255478	924.974
	2021-03-16	56804.9	1.55208e+08	0.0629724	9773.83	234572	9.664	6.25	251878	931.291
	2021-03-17	58870.9	1.56579e+08	0.0629385	9854.86	236517	10.588	6.25	278249	850.019
	2021-03-18	57858.9	1.54599e+08	0.0629047	9725.01	233400	9.474	6.25	245693	949.968
	2021-03-19	58346.7	1.57645e+08	0.062871	9911.31	237871	9.73	6.25	257165	924.974
	2021-03-20	58313.6	1.57421e+08	0.0628372	9891.87	237405	9.351	6.25	246664	962.464
	2021-03-21	57523.4	1.59552e+08	0.0628034	10020.4	240491	9.231	6.25	246663	974.976
	2021-03-22	54529.1	1.59862e+08	0.0627697	10034.5	240828	9.536	6.25	255171	943.792
	2021-03-23	54738.9	1.60767e+08	0.062736	10085.9	242061	8.944	6.25	240555	1006.26
	2021-03-24	52774.3	1.63072e+08	0.0627023	10225	245399	9.474	6.25	258324	949.968
	2021-03-25	51704.2	1.65959e+08	0.0626686	10400.4	249610	9.351	6.25	259345	962.464
	2021-03-26	55137.3	1.6672e+08	0.062635	10442.5	250620	10.588	6.25	294841	850.019
	2021-03-27	55973.5	1.65215e+08	0.0626013	10342.7	248225	9.057	6.25	249797	993.707
	2021-03-28	55950.7	1.65992e+08	0.0625677	10385.7	249257	9.057	6.25	250836	993.707
	2021-03-29	57750.2	1.66458e+08	0.0625341	10409.3	249823	9.536	6.25	264701	943.792
	2021-03-30	58917.7	1.66458e+08	0.0625005	10403.7	249688	9.863	6.25	273631	912.501
	2021-03-31	58918.8	1.64128e+08	0.062467	10252.6	246062	9.172	6.25	250765	981.247
	2021-04-01	59095.8	1.64905e+08	0.0624334	10295.6	247094	9.931	6.25	272654	906.253
	2021-04-02	59384.3	1.63507e+08	0.0623999	10202.8	244868	10.286	6.25	279857	874.976
	2021-04-03	57603.9	1.65321e+08	0.0623664	10310.4	247451	10.992	6.25	302220	818.777
	2021-04-04	58758.6	1.62156e+08	0.0623329	10107.7	242584	9.863	6.25	265845	912.501
	2021-04-05	59057.9	1.61456e+08	0.0622994	10058.6	241407	9.231	6.25	247603	974.976
	2021-04-06	58192.4	1.63642e+08	0.062266	10189.3	244543	10	6.25	271715	900
	2021-04-07	56048.9	1.64632e+08	0.0622325	10245.4	245891	9.172	6.25	250590	981.247
	2021-04-08	58324	1.6605e+08	0.0621991	10328.1	247875	10.746	6.25	295963	837.521
	2021-04-09	58245	1.65552e+08	0.0621657	10291.7	247000	9.474	6.25	260008	949.968
	2021-04-10	59793.2	1.67596e+08	0.0621323	10413.1	249915	9.172	6.25	254691	981.247
	2021-04-11	60205	1.71868e+08	0.0620989	10672.8	256148	9.931	6.25	282645	906.253
	2021-04-12	59893.5	1.71704e+08	0.0620656	10656.9	255765	10	6.25	284184	900
	2021-04-13	63503.5	1.69732e+08	0.0620323	10528.9	252693	10.141	6.25	284728	887.486
	2021-04-14	63109.7	1.69403e+08	0.0619989	10502.8	252068	10.667	6.25	298756	843.724
	2021-04-15	63314	1.65789e+08	0.0619656	10273.2	246557	8.372	6.25	229352	1075.01
	2021-04-16	61572.8	1.7213e+08	0.0619324	10660.4	255850	13.981	6.25	397449	643.731
	2021-04-17	60683.8	1.64404e+08	0.0618991	10176.5	244235	15.824	6.25	429420	568.756
	2021-04-18	56216.2	1.53847e+08	0.0618659	9517.88	228429	11.613	6.25	294750	774.994
	2021-04-19	55724.3	1.50788e+08	0.0618326	9323.62	223767	14.845	6.25	369091	606.265
	2021-04-20	56473	1.43372e+08	0.0617994	8860.28	212647	11.25	6.25	265809	800
	2021-04-21	53906.1	1.41475e+08	0.0617662	8738.4	209722	14.257	6.25	332222	631.269
	2021-04-22	51762.3	1.36208e+08	0.0617331	8408.52	201804	10.07	6.25	225797	893.744
	2021-04-23	51093.7	1.31796e+08	0.0616999	8131.82	195164	10.667	6.25	231312	843.724
	2021-04-24	50050.9	1.37155e+08	0.0616668	8457.92	202990	9.931	6.25	223988	906.253
	2021-04-25	49004.3	1.46198e+08	0.0616337	9010.74	216258	10.213	6.25	245405	881.23
	2021-04-26	54021.8	1.49045e+08	0.0616006	9181.28	220351	12.632	6.25	309274	712.476
	2021-04-27	55033.1	1.51892e+08	0.0615675	9351.62	224439	10.141	6.25	252893	887.486
	2021-04-28	54824.7	1.54237e+08	0.0615344	9490.87	227781	10.141	6.25	256658	887.486
	2021-04-29	53555.1	1.61103e+08	0.0615014	9908.05	237793	11.803	6.25	311853	762.518
	2021-04-30	57750.2	1.57586e+08	0.0614683	9686.56	232477	9.931	6.25	256526	906.253
	2021-05-01	57828.1	1.59261e+08	0.0614353	9784.24	234822	10.36	6.25	270306	868.726
	2021-05-02	56631.1	1.57686e+08	0.0614023	9682.28	232375	7.784	6.25	200978	1156.22
	2021-05-03	57200.3	1.61148e+08	0.0613694	9889.58	237350	8.136	6.25	214564	1106.19
	2021-05-04	53333.5	1.67962e+08	0.0613364	10302.2	247252	7.956	6.25	218571	1131.22
	2021-05-05	57424	1.70671e+08	0.0613035	10462.7	251106	9.172	6.25	255905	981.247
	2021-05-06	56396.5	1.69869e+08	0.0612705	10407.9	249790	8.471	6.25	235108	1062.45
	2021-05-07	57356.4	1.74318e+08	0.0612376	10674.8	256195	8.372	6.25	238318	1075.01
	2021-05-08	58803.8	1.75208e+08	0.0612047	10723.5	257365	8.421	6.25	240808	1068.76
	2021-05-09	58232.3	1.77526e+08	0.0611719	10859.6	260631	7.742	6.25	224200	1162.49
	2021-05-10	55859.8	1.77673e+08	0.061139	10862.7	260705	8	6.25	231738	1125
	2021-05-11	56704.6	1.78112e+08	0.0611062	10883.7	261209	8.372	6.25	242983	1075.01
	2021-05-12	49150.5	1.76794e+08	0.0610734	10797.4	259138	8.372	6.25	241056	1075.01
	2021-05-13	49716.2	1.7899e+08	0.0610406	10925.6	262215	8.944	6.25	260584	1006.26
	2021-05-14	49880.5	1.80666e+08	0.0610078	11022.1	264529	10.746	6.25	315848	837.521
	2021-05-15	46760.2	1.79328e+08	0.060975	10934.5	262428	11.707	6.25	341361	768.771
	2021-05-16	46456.1	1.76179e+08	0.0609423	10736.8	257682	10.909	6.25	312339	825.007
	2021-05-17	43537.5	1.72436e+08	0.0609095	10503	252072	11.901	6.25	333323	756.239
	2021-05-18	42909.4	1.67614e+08	0.0608768	10203.8	244892	14.4	6.25	391827	625
	2021-05-19	37002.4	1.60228e+08	0.0608441	9748.94	233975	11.52	6.25	299487	781.25
	2021-05-20	40782.7	1.57289e+08	0.0608115	9564.96	229559	12.857	6.25	327938	700.008
	2021-05-21	37304.7	1.50653e+08	0.0607788	9156.52	219756	13.091	6.25	319648	687.495
	2021-05-22	37536.6	1.46384e+08	0.0607462	8892.29	213415	12.414	6.25	294370	724.988
	2021-05-23	34770.6	1.45139e+08	0.0607135	8811.92	211486	12.101	6.25	284355	743.74
	2021-05-24	38706	1.42827e+08	0.0606809	8666.88	208005	11.429	6.25	264143	787.47
	2021-05-25	38402.2	1.43716e+08	0.0606483	8716.16	209188	11.707	6.25	272107	768.771
	2021-05-26	39294.2	1.47807e+08	0.0606158	8959.45	215027	11.803	6.25	281996	762.518
	2021-05-27	38437	1.47274e+08	0.0605832	8922.32	214136	12.308	6.25	292842	731.232
	2021-05-28	35697.6	1.48163e+08	0.0605507	8971.37	215313	12.101	6.25	289500	743.74
	2021-05-29	34616.1	1.49764e+08	0.0605182	9063.43	217522	12.414	6.25	300036	724.988
	2021-05-30	35678.1	1.49764e+08	0.0604857	9058.57	217406	10	6.25	241562	900
	2021-05-31	37332.9	1.50292e+08	0.0604532	9085.61	218055	10.213	6.25	247444	881.23
	2021-06-01	36684.9	1.48956e+08	0.0604207	9000.01	216000	10.141	6.25	243384	887.486
	2021-06-02	37575.2	1.48303e+08	0.0603883	8955.75	214938	8.675	6.25	207176	1037.46
	2021-06-03	39208.8	1.51415e+08	0.0603558	9138.78	219331	9.796	6.25	238729	918.742
	2021-06-04	36894.4	1.52577e+08	0.0603234	9203.95	220895	10.992	6.25	269786	818.777
	2021-06-05	35552	1.50991e+08	0.060291	9103.41	218482	10.992	6.25	266839	818.777
	2021-06-06	35862.4	1.49939e+08	0.0602586	9035.13	216843	9.6	6.25	231299	937.5
	2021-06-07	33560.7	1.50666e+08	0.0602263	9074.02	217777	10.827	6.25	261985	831.255
	2021-06-08	33472.6	1.4947e+08	0.0601939	8997.17	215932	9.664	6.25	231863	931.291
	2021-06-09	37345.1	1.50516e+08	0.0601616	9055.29	217327	11.429	6.25	275981	787.47
	2021-06-10	36702.6	1.44537e+08	0.0601293	8690.92	208582	12.203	6.25	282814	737.524
	2021-06-11	37334.4	1.40203e+08	0.060097	8425.76	202218	13.714	6.25	308136	656.264
	2021-06-12	35552.5	1.36316e+08	0.0600647	8187.81	196507	10.909	6.25	238189	825.007
	2021-06-13	39097.9	1.36466e+08	0.0600325	8192.38	196617	10.909	6.25	238322	825.007
	2021-06-14	40218.5	1.33577e+08	0.0600002	8014.68	192352	10.667	6.25	227980	843.724
	2021-06-15	40406.3	1.32808e+08	0.059968	7964.2	191141	10.992	6.25	233447	818.777
	2021-06-16	38347.1	1.2908e+08	0.0599358	7736.51	185676	11.707	6.25	241523	768.771
[truncated: 198 more rows]

## Sheet: Emissions Factors
Emissions Factors (Country-Specific)
Source: de Vries et al. (2022)																							https://doi.org/10.1016/j.joule.2022.02.005
																												share of electricity									share category			EF
Country	Miner location	2019-09-01	2019-10-01	2019-11-01	2019-12-01	2020-01-01	2020-02-01	2020-03-01	2020-04-01	2020-05-01	2020-06-01	2020-07-01	2020-08-01	2020-09-01	2020-10-01	2020-11-01	2020-12-01	2021-01-01	2021-02-01	2021-03-01	2021-04-01	2021-05-01	2021-06-01	2021-07-01	2021-08-01		US region	Coal	Oil	Natural gas	Nuclear	Hydro	Wind	Solar PV	Other renewable	Thermal	renewables	nuclear	fossil fuels	Coal	Oil	Natural gas	Nuclear	Hydro	Wind	Solar PV	Other renewable	Thermal	Total
	Iran	0.0174	0.0326	0.0366	0.0387	0.0349	0.0394	0.0542	0.0535	0.0521	0.0546	0.0509	0.0457	0.0448	0.0412	0.0527	0.0535	0.0617	0.0643	0.0602	0.0592	0.043	0.0343	0.0381	0.0311			0.00197053	0.086347	0.837245	0.0221468	0.0491548	0.00171957	0.00134777	6.81629e-05		0.0522903	0.0221468	0.925563	1000	739.414	527.473	0	0	0	0	0	0	507.441
	Ireland	0	0.0043	0.0034	0.004	0.0038	0.0037	0.0043	0.0056	0.0094	0.0062	0.0035	0.0039	0.0141	0.0151	0.0216	0.0289	0.0259	0.0208	0.0207	0.0281	0.0225	0.0286	0.0381	0.0311			0.0787007	0.00904977	0.514092		0.0365869	0.32382	0.000678733	0.0370718		0.398158	0	0.601842										348.04
	Germany	0.009	0.0065	0.0087	0.0103	0.0106	0.0092	0.0079	0.0082	0.0102	0.0064	0.0115	0.0187	0.0184	0.0251	0.0307	0.0309	0.0309	0.0275	0.0269	0.03	0.0279	0.0328	0.047	0.0448			0.298502	0.00784153	0.149078	0.123256	0.0421482	0.2067	0.0761692	0.096305		0.421323	0.123256	0.455421										378.62
	Kazakhstan	0.0142	0.0177	0.0171	0.0271	0.0344	0.0326	0.0411	0.0433	0.052	0.0486	0.0458	0.042	0.0409	0.0359	0.0477	0.0529	0.0518	0.0466	0.0467	0.0464	0.0737	0.088	0.1379	0.181			0.690376	0.000533318	0.201164		0.0935085	0.00661502	0.00777522	2.80694e-05		0.107927	0	0.892073	1472.22	2500	834.311							1185.55
	Malaysia	0.0325	0.0558	0.0624	0.0392	0.0413	0.0454	0.0562	0.0617	0.0673	0.0576	0.0545	0.0501	0.0495	0.049	0.0677	0.0695	0.0691	0.0671	0.0647	0.0684	0.0324	0.0379	0.0539	0.0459			0.458723	0.00551267	0.370674		0.151704		0.00536475	0.00802153		0.16509	0	0.83491	990.196	1315.79	449.086							627.944
	Russia	0.0593	0.0587	0.0658	0.062	0.0556	0.0542	0.0597	0.069	0.0822	0.067	0.0562	0.0623	0.0574	0.0527	0.0736	0.0716	0.0717	0.072	0.0765	0.0819	0.0719	0.089	0.119	0.1123			0.167866	0.00763091	0.458566	0.186345	0.175222	0.000295143	0.00114045	0.00293538		0.179593	0.186345	0.634062	1560.69	2333.33	876.364							681.663
	Canada	0.0106	0.0137	0.016	0.0218	0.032	0.0301	0.0353	0.0382	0.0385	0.03	0.0281	0.0267	0.0247	0.0282	0.04	0.0478	0.0415	0.0415	0.0366	0.0344	0.0474	0.0598	0.1083	0.0955			0.0665651	0.00864698	0.105318	0.156791	0.588357	0.0505974	0.00631984	0.0174055		0.66268	0.156791	0.18053										130
	World - Other	0.061	0	0	0	0	0	0	0	0	0.0002	0.0001	0.0003	0.0082	0.0118	0.0165	0.0083	0.009	0.0107	0.0158	0.0227	0.0637	0.069	0.1065	0.1043			0.367	0.031	0.235	0.104	0.158	0.053	0.027	0.025		0.263	0.104	0.633	1006.6	825.478	496.438							511.675
CHINA	Sichuan	0.374025	0.321853	0.231456	0.132448	0.121174	0.112316	0.0982429	0.0966317	0.157027	0.280474	0.352085	0.337576	0.410103	0.348691	0.13417	0.06728	0.0460512	0.0456999	0.0496978	0.0752754	0.0976356	0.145871	0	0						0	0.849603			0.0253651	0.125032	0.874968	0	0.125032									858.7	107.365
CHINA	Xinjiang	0.144187	0.204523	0.260605	0.341589	0.360106	0.376066	0.372787	0.357622	0.212403	0.176678	0.132583	0.115467	0.0647037	0.0877961	0.185248	0.247013	0.251949	0.240672	0.291024	0.250319	0.234193	0.110456	0	0						0	0.0804215			0.149473	0.770105	0.229895	0	0.770105									892.2	687.088
CHINA	Yunnan	0.102343	0.0842771	0.080431	0.0664813	0.0605508	0.0624709	0.0557939	0.0541812	0.0693537	0.0798675	0.0982173	0.112525	0.100009	0.0987791	0.0957643	0.0605147	0.0563914	0.0516832	0.0377271	0.0401469	0.0345243	0.0446278	0	0						0	0.824379			0.0837666	0.0918544	0.908146	0	0.0918544									804.2	73.8693
CHINA	Nei Mongol	0.060424	0.0632639	0.0700154	0.0914577	0.0826485	0.0859704	0.0838921	0.0806884	0.063941	0.0461097	0.0373747	0.0442613	0.0274521	0.0300515	0.0617494	0.075963	0.0917826	0.0879439	0.0312022	0.0171729	0.00514566	0.00044525	0	0						0	0.0106402			0.152082	0.837278	0.162722	0	0.837278									941.9	788.632
CHINA	Gansu	0.0194867	0.0256495	0.0279917	0.0279148	0.0257323	0.0241564	0.0063707	0.00511999	0.00814876	0.00724304	0.0070203	0.00608426	0.00422856	0.00667062	0.00844816	0.00857647	0.007995	0.007737	0.0061325	0.00616936	0.00536556	0.00599375	0	0						0	0.298975			0.208559	0.492465	0.507535	0	0.492465									892.2	439.378
CHINA	Shanxi	0.00611793	0.00605718	0.00614805	0.00756638	0.00748707	0.0080278	0.00751072	0.00667543	0.00808928	0.00717837	0.0043459	0.00628484	0.00577232	0.00768132	0.00733656	0.00703164	0.0066092	0.00484852	0.00363044	0.004604	0.00435402	0.004795	0	0						0	0.015063			0.108208	0.876729	0.123271	0	0.876729									941.9	825.791
CHINA	Beijing	0.00649558	0.00845014	0.00983688	0.0206423	0.0176637	0.0168584	0.0126743	0.0173043	0.00529372	0.00400954	0.00561624	0.0146423	0.0219482	0.0242568	0.0126722	0.0147025	0.0148174	0.0202194	0.0240394	0.0222834	0.019747	0.00544575	0	0						0	0.021692			0.0173536	0.960954	0.0390456	0	0.960954									941.9	905.123
CHINA	Qinghai	0.00506051	0.00314076	0.00405048	0.00374646	0.00312567	0.00270026	0.00254828	0.0025924	0.00452048	0.00400954	0.00347672	0.00327614	0.00295328	0.0050535	0.00589148	0.00836339	0.0096473	0.0115023	0.0123141	0.0106352	0.00712476	0.0022605	0	0						0	0.375991			0.506229	0.11778	0.88222	0	0.11778									892.2	105.084
CHINA	Other	0.0371608	0.030585	0.0326932	0.0428272	0.0483389	0.0412337	0.0307805	0.027285	0.0660228	0.0410655	0.0278806	0.0284824	0.0339627	0.0648869	0.0445752	0.0433085	0.0477568	0.045442	0.0348326	0.0337473	0.0317536	0.022605	0	0			0.649725	0.0014031	0.028353	0.0464221	0.173831	0.0541082	0.0298504	0.0163078		0.274097	0.0464221	0.679481	1004.92	2363.64	505.976							670.584
USA	Washington	0.001015	0.0015725	0.001665	0.0015575	0.0015125	0.00139	0.0017675	0.00181	0.002335	0.0020625	0.00202	0.0020425	0.00177	0.0016775	0.002345	0.0026025	0.0026375	0.0033425	0.00403	0.0042125	0.0044425	0.0054525	0.00878	0.00885		NWPP	0.23	0.002	0.199	0.031	0.423	0.08	0.014	0.018	0.003	0.535	0.031	0.434										324.428
USA	Montana	4.06e-05	6.29e-05	6.66e-05	6.23e-05	6.05e-05	5.56e-05	7.07e-05	7.24e-05	9.34e-05	8.25e-05	8.08e-05	8.17e-05	7.08e-05	6.71e-05	9.38e-05	0.0001041	0.0001055	0.0001337	0.0001612	0.0001685	0.0001777	0.0002181	0.0003512	0.000354		NWPP	0.23	0.002	0.199	0.031	0.423	0.08	0.014	0.018	0.003	0.535	0.031	0.434										324.428
USA	Wyoming	0.0002842	0.0004403	0.0004662	0.0004361	0.0004235	0.0003892	0.0004949	0.0005068	0.0006538	0.0005775	0.0005656	0.0005719	0.0004956	0.0004697	0.0006566	0.0007287	0.0007385	0.0009359	0.0011284	0.0011795	0.0012439	0.0015267	0.0024584	0.002478		NWPP	0.23	0.002	0.199	0.031	0.423	0.08	0.014	0.018	0.003	0.535	0.031	0.434										324.428
USA	South Dakota	4.06e-05	6.29e-05	6.66e-05	6.23e-05	6.05e-05	5.56e-05	7.07e-05	7.24e-05	9.34e-05	8.25e-05	8.08e-05	8.17e-05	7.08e-05	6.71e-05	9.38e-05	0.0001041	0.0001055	0.0001337	0.0001612	0.0001685	0.0001777	0.0002181	0.0003512	0.000354		MROW	0.439	0.001	0.112	0.112	0.069	0.251	0.006	0.009	0.002	0.335	0.112	0.554										498.204
USA	Minnesota	0.0012992	0.0020128	0.0021312	0.0019936	0.001936	0.0017792	0.0022624	0.0023168	0.0029888	0.00264	0.0025856	0.0026144	0.0022656	0.0021472	0.0030016	0.0033312	0.003376	0.0042784	0.0051584	0.005392	0.0056864	0.0069792	0.0112384	0.011328		MROW	0.439	0.001	0.112	0.112	0.069	0.251	0.006	0.009	0.002	0.335	0.112	0.554										498.204
USA	Nebraska	0.0042224	0.0065416	0.0069264	0.0064792	0.006292	0.0057824	0.0073528	0.0075296	0.0097136	0.00858	0.0084032	0.0084968	0.0073632	0.0069784	0.0097552	0.0108264	0.010972	0.0139048	0.0167648	0.017524	0.0184808	0.0226824	0.0365248	0.036816		MROW	0.439	0.001	0.112	0.112	0.069	0.251	0.006	0.009	0.002	0.335	0.112	0.554										498.204
USA	Nevada	4.06e-05	6.29e-05	6.66e-05	6.23e-05	6.05e-05	5.56e-05	7.07e-05	7.24e-05	9.34e-05	8.25e-05	8.08e-05	8.17e-05	7.08e-05	6.71e-05	9.38e-05	0.0001041	0.0001055	0.0001337	0.0001612	0.0001685	0.0001777	0.0002181	0.0003512	0.000354		NWPP	0.23	0.002	0.199	0.031	0.423	0.08	0.014	0.018	0.003	0.535	0.031	0.434										324.428
USA	Texas	0.005684	0.008806	0.009324	0.008722	0.00847	0.007784	0.009898	0.010136	0.013076	0.01155	0.011312	0.011438	0.009912	0.009394	0.013132	0.014574	0.01477	0.018718	0.022568	0.02359	0.024878	0.030534	0.049168	0.04956		ERCT	0.186	0	0.511	0.099	0.003	0.183	0.01	0.002	0.006	0.198	0.099	0.703										394.008
USA	Alabama	0.0011368	0.0017612	0.0018648	0.0017444	0.001694	0.0015568	0.0019796	0.0020272	0.0026152	0.00231	0.0022624	0.0022876	0.0019824	0.0018788	0.0026264	0.0029148	0.002954	0.0037436	0.0045136	0.004718	0.0049756	0.0061068	0.0098336	0.009912		SRSO	0.217	0.001	0.518	0.183	0.031	0	0.011	0.038	0	0.08	0.183	0.736										439.605
USA	Georgia	0.0070238	0.0108817	0.0115218	0.0107779	0.0104665	0.0096188	0.0122311	0.0125252	0.0161582	0.0142725	0.0139784	0.0141341	0.0122484	0.0116083	0.0162274	0.0180093	0.0182515	0.0231301	0.0278876	0.0291505	0.0307421	0.0377313	0.0607576	0.061242		SRSO	0.217	0.001	0.518	0.183	0.031	0	0.011	0.038	0	0.08	0.183	0.736										439.605
USA	North Carolina	0.001015	0.0015725	0.001665	0.0015575	0.0015125	0.00139	0.0017675	0.00181	0.002335	0.0020625	0.00202	0.0020425	0.00177	0.0016775	0.002345	0.0026025	0.0026375	0.0033425	0.00403	0.0042125	0.0044425	0.0054525	0.00878	0.00885		SRVC	0.159	0.002	0.371	0.388	0.021	0.004	0.028	0.027	0.002	0.08	0.388	0.534										306.364
USA	Kentucky	0.0075922	0.0117623	0.0124542	0.0116501	0.0113135	0.0103972	0.0132209	0.0135388	0.0174658	0.0154275	0.0151096	0.0152779	0.0132396	0.0125477	0.0175406	0.0194667	0.0197285	0.0250019	0.0301444	0.0315095	0.0332299	0.0407847	0.0656744	0.066198		SRTV	0.32	0.001	0.271	0.302	0.096	0	0.003	0.007	0	0.106	0.302	0.592										430.774
USA	Ohio	4.06e-05	6.29e-05	6.66e-05	6.23e-05	6.05e-05	5.56e-05	7.07e-05	7.24e-05	9.34e-05	8.25e-05	8.08e-05	8.17e-05	7.08e-05	6.71e-05	9.38e-05	0.0001041	0.0001055	0.0001337	0.0001612	0.0001685	0.0001777	0.0002181	0.0003512	0.000354		RFCW	0.374	0.002	0.265	0.29	0.01	0.044	0.001	0.006	0.008	0.061	0.29	0.649										484.291
USA	Pennsylvania	4.06e-05	6.29e-05	6.66e-05	6.23e-05	6.05e-05	5.56e-05	7.07e-05	7.24e-05	9.34e-05	8.25e-05	8.08e-05	8.17e-05	7.08e-05	6.71e-05	9.38e-05	0.0001041	0.0001055	0.0001337	0.0001612	0.0001685	0.0001777	0.0002181	0.0003512	0.000354		RFCE	0.123	0.001	0.457	0.369	0.016	0.009	0.006	0.016	0.001	0.047	0.369	0.582										315.262
USA	New York	0.0080794	0.0125171	0.0132534	0.0123977	0.0120395	0.0110644	0.0140693	0.0144076	0.0185866	0.0164175	0.0160792	0.0162583	0.0140892	0.0133529	0.0186662	0.0207159	0.0209945	0.0266063	0.0320788	0.0335315	0.0353623	0.0434019	0.0698888	0.070446		NYUP	0.005	0.001	0.25	0.322	0.349	0.051	0.004	0.019	0	0.423	0.322	0.256										105.372
USA	Unknown	0.003045	0.0047175	0.004995	0.0046725	0.0045375	0.00417	0.0053025	0.00543	0.007005	0.0061875	0.00606	0.0061275	0.00531	0.0050325	0.007035	0.0078075	0.0079125	0.0100275	0.01209	0.0126375	0.0133275	0.0163575	0.02634	0.02655		Unknown	0.233	0.006	0.384	0.196	0.068	0.071	0.017	0.02	0.004	0.176	0.196	0.627										401.08
weighted avg	EF g CO2e/kWh	376.608	417.102	467.302	541.647	550.084	556.256	565.295	566.275	510.559	440.154	387.702	387.978	353.506	383.002	492.006	546.43	564.008	556.955	552.207	529.211	524.055	472.916	524.853	557.765		492.661			324.229
non-renewable EF	EF g CO2e/kWh	884.632	871.315	871.633	887.897	892.749	889.065	881.036	882.262	884.545	876.74	870.63	874.643	869.01	873.206	870.183	872.147	870.655	861.981	854.967	848.498	872.317	871.046	864.95	898.904		874.792
																											baseline			high renewables (150% renewables)
	share renewables	0.543271	0.491898	0.431379	0.357712	0.351199	0.343778	0.323085	0.320458	0.376019	0.459052	0.518786	0.518585	0.557835	0.524603	0.386091	0.322889	0.301683	0.297437	0.291854	0.310846	0.328192	0.371727	0.261685	0.251308		0.385057			0.577586
	share nuclear	0.0309096	0.0294052	0.0323333	0.0323344	0.0325669	0.0305634	0.035297	0.0377054	0.0466916	0.0386578	0.0359101	0.0378397	0.0353142	0.0367564	0.0486697	0.0508411	0.0506305	0.0563911	0.0621824	0.0654233	0.0711083	0.085368	0.131552	0.128237		0.0517787			0.0517787
	share fossil fuels	0.425724	0.478704	0.536123	0.610033	0.616168	0.625664	0.641625	0.641844	0.577199	0.502035	0.445312	0.443584	0.406792	0.438616	0.565405	0.626534	0.647797	0.646134	0.645881	0.623703	0.600763	0.542929	0.606802	0.620494		0.563161			0.370636

## Sheet: Damage Estimates
Bitcoin Climate Damage Estimates (Baseline)
Emissions factors from de Vries et al. (2022)
						baseline	baseline	baseline	baseline	baseline	baseline
Year	Date	Price	Coins created	kWh/coin	GWh per day	CO2e (kg/kWh)	CO2e (tonnes/day)	CO2e (tonnes/coin)	damages $/coin	damages $/value	total damages $ (millions)
2016	2016-01-01	434.334	3331.7	894.22	2.97927	0.492661	1467.77	0.440548	44.0548	0.101431	0.146777
2016	2016-01-02	433.438	3619.3	789.878	2.85881	0.492661	1408.42	0.389142	38.9142	0.0897804	0.140842
2016	2016-01-03	430.011	3639.24	788.67	2.87016	0.492661	1414.02	0.388548	38.8548	0.0903576	0.141402
2016	2016-01-04	433.091	4516.58	661.313	2.98688	0.492661	1471.52	0.325804	32.5804	0.0752275	0.147152
2016	2016-01-05	431.96	3914.44	768.448	3.00805	0.492661	1481.95	0.378585	37.8585	0.0876435	0.148195
2016	2016-01-06	429.105	3529.94	844.697	2.98173	0.492661	1468.98	0.41615	41.615	0.0969808	0.146898
2016	2016-01-07	458.048	3694.5	814.157	3.0079	0.492661	1481.88	0.401104	40.1104	0.0875681	0.148188
2016	2016-01-08	453.23	4302.74	725.928	3.12348	0.492661	1538.82	0.357637	35.7637	0.0789084	0.153882
2016	2016-01-09	447.611	3802.46	829.101	3.15262	0.492661	1553.18	0.408466	40.8466	0.0912547	0.155318
2016	2016-01-10	447.991	4338.15	722.781	3.13553	0.492661	1544.75	0.356086	35.6086	0.0794851	0.154475
2016	2016-01-11	448.428	4242.49	743.761	3.1554	0.492661	1554.54	0.366422	36.6422	0.0817127	0.155454
2016	2016-01-12	435.69	4275.29	766.451	3.2768	0.492661	1614.35	0.377601	37.7601	0.0866673	0.161435
2016	2016-01-13	432.371	3697.43	904.854	3.34564	0.492661	1648.27	0.445787	44.5787	0.103103	0.164827
2016	2016-01-14	430.306	3309.91	981.497	3.24866	0.492661	1600.49	0.483546	48.3546	0.112373	0.160049
2016	2016-01-15	364.331	3056.01	1037.55	3.17078	0.492661	1562.12	0.511162	51.1162	0.140302	0.156212
2016	2016-01-16	387.536	3540.74	879.141	3.11281	0.492661	1533.56	0.433119	43.3119	0.111762	0.153356
2016	2016-01-17	382.299	3774.48	809.357	3.0549	0.492661	1505.03	0.398739	39.8739	0.1043	0.150503
2016	2016-01-18	387.168	4333.07	715.231	3.09915	0.492661	1526.83	0.352367	35.2367	0.0910113	0.152683
2016	2016-01-19	380.149	3318.28	929.428	3.0841	0.492661	1519.42	0.457894	45.7894	0.120451	0.151942
2016	2016-01-20	420.23	3835.74	815.816	3.12926	0.492661	1541.66	0.401921	40.1921	0.0956431	0.154166
2016	2016-01-21	410.262	3397.71	931.315	3.16434	0.492661	1558.95	0.458823	45.8823	0.111837	0.155895
2016	2016-01-22	382.492	4397.25	738.979	3.24948	0.492661	1600.89	0.364067	36.4067	0.0951828	0.160089
2016	2016-01-23	387.491	4514.98	748.899	3.38126	0.492661	1665.82	0.368954	36.8954	0.0952161	0.166582
2016	2016-01-24	402.971	4239.23	790.101	3.34942	0.492661	1650.13	0.389252	38.9252	0.0965956	0.165013
2016	2016-01-25	391.726	4087.8	838.507	3.42765	0.492661	1688.67	0.4131	41.31	0.105456	0.168867
2016	2016-01-26	392.153	3983.08	883.238	3.51801	0.492661	1733.19	0.435137	43.5137	0.110961	0.173319
2016	2016-01-27	394.972	3860.61	935.854	3.61297	0.492661	1779.97	0.461059	46.1059	0.116732	0.177997
2016	2016-01-28	380.289	3644.9	983.145	3.58346	0.492661	1765.43	0.484358	48.4358	0.127366	0.176543
2016	2016-01-29	379.474	4224.22	848.659	3.58492	0.492661	1766.15	0.418102	41.8102	0.110179	0.176615
2016	2016-01-30	378.255	4677.49	781.244	3.65426	0.492661	1800.31	0.384889	38.4889	0.101754	0.180031
2016	2016-01-31	368.767	4526.26	819.066	3.7073	0.492661	1826.44	0.403522	40.3522	0.109425	0.182644
2016	2016-02-01	373.056	4141.13	904.952	3.74753	0.492661	1846.26	0.445835	44.5835	0.119509	0.184626
2016	2016-02-02	374.448	4370.21	865.101	3.78067	0.492661	1862.59	0.426202	42.6202	0.113821	0.186259
2016	2016-02-03	369.949	4481.85	863.485	3.87001	0.492661	1906.6	0.425406	42.5406	0.11499	0.19066
2016	2016-02-04	389.594	4228.48	927.192	3.92061	0.492661	1931.54	0.456792	45.6792	0.117248	0.193154
2016	2016-02-05	386.549	4666.41	841.984	3.92904	0.492661	1935.69	0.414813	41.4813	0.107312	0.193569
2016	2016-02-06	376.522	4997.4	794.22	3.96903	0.492661	1955.39	0.391281	39.1281	0.10392	0.195539
2016	2016-02-07	376.62	4403.57	934.693	4.11599	0.492661	2027.79	0.460487	46.0487	0.122268	0.202779
2016	2016-02-08	373.447	3726.13	1131.59	4.21647	0.492661	2077.29	0.557493	55.7493	0.149283	0.207729
2016	2016-02-09	376.029	4518.56	955.053	4.31546	0.492661	2126.06	0.470518	47.0518	0.125128	0.212606
2016	2016-02-10	381.649	3989.32	1096.89	4.37584	0.492661	2155.81	0.540394	54.0394	0.141595	0.215581
2016	2016-02-11	379.654	4786.92	950.562	4.55027	0.492661	2241.74	0.468305	46.8305	0.123351	0.224174
2016	2016-02-12	384.263	4260.99	1067.23	4.54748	0.492661	2240.37	0.525785	52.5785	0.13683	0.224037
2016	2016-02-13	391.86	3920.15	1128.36	4.42334	0.492661	2179.21	0.5559	55.59	0.141862	0.217921
2016	2016-02-14	407.23	4145.2	1085.75	4.50065	0.492661	2217.3	0.534907	53.4907	0.131353	0.22173
2016	2016-02-15	400.185	3806.26	1158.67	4.4102	0.492661	2172.74	0.570833	57.0833	0.142642	0.217274
2016	2016-02-16	407.488	3497.77	1236.23	4.32404	0.492661	2130.29	0.609042	60.9042	0.149462	0.213029
2016	2016-02-17	416.322	3805.24	1078.5	4.10396	0.492661	2021.86	0.531337	53.1337	0.127627	0.202186
2016	2016-02-18	422.373	4287.17	977.252	4.18965	0.492661	2064.08	0.481455	48.1455	0.113988	0.206408
2016	2016-02-19	420.785	3575.3	1176.69	4.20701	0.492661	2072.63	0.579708	57.9708	0.137768	0.207263
2016	2016-02-20	437.164	3748.35	1120.91	4.20158	0.492661	2069.96	0.552231	55.2231	0.126321	0.206996
2016	2016-02-21	438.798	3209.7	1301.74	4.17818	0.492661	2058.43	0.641315	64.1315	0.146153	0.205843
2016	2016-02-22	437.748	3168.91	1315.77	4.16957	0.492661	2054.19	0.648232	64.8232	0.148083	0.205419
2016	2016-02-23	420.736	3411.09	1237.79	4.22222	0.492661	2080.13	0.609812	60.9812	0.144939	0.208013
2016	2016-02-24	424.955	2938.03	1378.86	4.05115	0.492661	1995.84	0.679314	67.9314	0.159855	0.199584
2016	2016-02-25	424.544	3901.32	1045.12	4.07735	0.492661	2008.75	0.51489	51.489	0.121281	0.200875
2016	2016-02-26	432.152	3504.71	1151.98	4.03734	0.492661	1989.04	0.567535	56.7535	0.131328	0.198904
2016	2016-02-27	432.519	3654.7	1110.57	4.0588	0.492661	1999.61	0.547135	54.7135	0.1265	0.199961
2016	2016-02-28	433.504	3341.84	1240.74	4.14635	0.492661	2042.75	0.611264	61.1264	0.141005	0.204275
2016	2016-02-29	437.697	3397.59	1219.72	4.14412	0.492661	2041.65	0.60091	60.091	0.137289	0.204165
2016	2016-03-01	435.123	3467.09	1201.43	4.16548	0.492661	2052.17	0.5919	59.19	0.13603	0.205217
2016	2016-03-02	423.989	3899.68	1082.1	4.21982	0.492661	2078.95	0.533107	53.3107	0.125736	0.207895
2016	2016-03-03	421.651	3417.64	1210.61	4.13745	0.492661	2038.36	0.596423	59.6423	0.14145	0.203836
2016	2016-03-04	410.939	3853.41	1098.8	4.23413	0.492661	2085.99	0.541337	54.1337	0.131732	0.208599
2016	2016-03-05	400.57	3746.57	1142.09	4.27893	0.492661	2108.07	0.562665	56.2665	0.140466	0.210807
2016	2016-03-06	407.707	3685.33	1160.06	4.2752	0.492661	2106.22	0.571516	57.1516	0.140178	0.210622
2016	2016-03-07	414.321	3399.6	1287.59	4.37728	0.492661	2156.52	0.634345	63.4345	0.153105	0.215652
2016	2016-03-08	413.972	3793.41	1119.66	4.24733	0.492661	2092.5	0.551614	55.1614	0.133249	0.20925
2016	2016-03-09	414.86	4168.73	1048.6	4.37135	0.492661	2153.6	0.516607	51.6607	0.124526	0.21536
2016	2016-03-10	417.131	3890.99	1127.69	4.38784	0.492661	2161.72	0.555572	55.5572	0.133189	0.216172
2016	2016-03-11	421.69	4031.54	1086.57	4.38056	0.492661	2158.14	0.535313	53.5313	0.126945	0.215814
2016	2016-03-12	411.624	3620.41	1216.85	4.40548	0.492661	2170.41	0.599493	59.9493	0.145641	0.217041
2016	2016-03-13	414.065	3265.25	1315.09	4.29411	0.492661	2115.54	0.647895	64.7895	0.156472	0.211554
2016	2016-03-14	416.438	3821.81	1143.17	4.36897	0.492661	2152.42	0.563195	56.3195	0.135241	0.215242
2016	2016-03-15	416.83	3998.94	1077.2	4.30764	0.492661	2122.21	0.530693	53.0693	0.127316	0.212221
2016	2016-03-16	417.011	3834.98	1133.29	4.34614	0.492661	2141.18	0.558328	55.8328	0.133888	0.214118
2016	2016-03-17	420.621	3498.16	1205.46	4.2169	0.492661	2077.51	0.593886	59.3886	0.141193	0.207751
2016	2016-03-18	409.548	3406.19	1236.23	4.21083	0.492661	2074.51	0.609042	60.9042	0.148711	0.207451
2016	2016-03-19	410.444	3420.83	1243.54	4.25395	0.492661	2095.76	0.612646	61.2646	0.149264	0.209576
2016	2016-03-20	413.755	3627.16	1180.58	4.28215	0.492661	2109.65	0.581626	58.1626	0.140573	0.210965
2016	2016-03-21	413.307	3488.32	1200.49	4.1877	0.492661	2063.12	0.591435	59.1435	0.143098	0.206312
2016	2016-03-22	418.089	3674.06	1121.53	4.12058	0.492661	2030.05	0.552536	55.2536	0.132158	0.203005
2016	2016-03-23	418.041	3731.26	1131.28	4.22109	0.492661	2079.57	0.557336	55.7336	0.133321	0.207957
2016	2016-03-24	416.394	3677.55	1163.86	4.28014	0.492661	2108.66	0.573387	57.3387	0.137703	0.210866
2016	2016-03-25	417.177	3646.5	1186.07	4.32498	0.492661	2130.75	0.584329	58.4329	0.140067	0.213075
2016	2016-03-26	417.945	3909.29	1100.92	4.30381	0.492661	2120.32	0.54238	54.238	0.129773	0.212032
2016	2016-03-27	426.765	3491.3	1268.48	4.42865	0.492661	2181.82	0.624932	62.4932	0.146435	0.218182
2016	2016-03-28	424.231	4195.37	1047.18	4.39332	0.492661	2164.42	0.515907	51.5907	0.12161	0.216442
2016	2016-03-29	416.516	3924.09	1141.75	4.48034	0.492661	2207.29	0.562498	56.2498	0.135048	0.220729
2016	2016-03-30	414.816	3700.96	1220.1	4.51555	0.492661	2224.64	0.601097	60.1097	0.144907	0.222464
2016	2016-03-31	416.729	3106.54	1422.53	4.41914	0.492661	2177.14	0.700824	70.0824	0.168173	0.217714
2016	2016-04-01	417.96	3805.84	1149.57	4.37507	0.492661	2155.43	0.566348	56.6348	0.135503	0.215543
2016	2016-04-02	420.873	3461.42	1260.87	4.3644	0.492661	2150.17	0.621183	62.1183	0.147594	0.215017
2016	2016-04-03	420.904	3555.72	1234.96	4.39116	0.492661	2163.36	0.608416	60.8416	0.14455	0.216336
2016	2016-04-04	421.444	4164.36	1048.65	4.36696	0.492661	2151.44	0.51663	51.663	0.122586	0.215144
2016	2016-04-05	424.03	3869.71	1117.26	4.32347	0.492661	2130.01	0.55043	55.043	0.129809	0.213001
2016	2016-04-06	423.413	3914.13	1141.41	4.46761	0.492661	2201.02	0.562327	56.2327	0.132808	0.220102
2016	2016-04-07	422.745	3518.2	1281.25	4.50769	0.492661	2220.76	0.631221	63.1221	0.149315	0.222076
2016	2016-04-08	420.349	3596.17	1240.99	4.46281	0.492661	2198.66	0.611388	61.1388	0.145448	0.219866
2016	2016-04-09	419.411	4098.14	1105.66	4.53113	0.492661	2232.31	0.544714	54.4714	0.129876	0.223231
2016	2016-04-10	421.564	4232.61	1081.09	4.57582	0.492661	2254.33	0.53261	53.261	0.126342	0.225433
2016	2016-04-11	422.483	3820.8	1199.43	4.58278	0.492661	2257.76	0.590913	59.0913	0.139867	0.225776
2016	2016-04-12	425.19	3718.2	1228.07	4.5662	0.492661	2249.59	0.605021	60.5021	0.142294	0.224959
2016	2016-04-13	423.734	4092.8	1127.71	4.6155	0.492661	2273.88	0.55558	55.558	0.131115	0.227388
2016	2016-04-14	424.282	4091.67	1168.44	4.78086	0.492661	2355.34	0.575645	57.5645	0.135675	0.235534
2016	2016-04-15	429.713	3498.4	1356.82	4.7467	0.492661	2338.52	0.668452	66.8452	0.155558	0.233852
2016	2016-04-16	430.572	3493.96	1329.77	4.64616	0.492661	2288.98	0.655126	65.5126	0.152152	0.228898
2016	2016-04-17	427.399	3881.09	1212.02	4.70396	0.492661	2317.46	0.597115	59.7115	0.139709	0.231746
2016	2016-04-18	428.591	3360.35	1388.72	4.66657	0.492661	2299.04	0.684167	68.4167	0.159632	0.229904
2016	2016-04-19	435.509	3737.93	1252.32	4.6811	0.492661	2306.2	0.616971	61.6971	0.141667	0.23062
2016	2016-04-20	441.389	4139.13	1130.33	4.67858	0.492661	2304.96	0.55687	55.687	0.126163	0.230496
2016	2016-04-21	449.425	3773.91	1247.03	4.70617	0.492661	2318.55	0.614362	61.4362	0.1367	0.231855
2016	2016-04-22	445.737	3559.06	1321.6	4.70364	0.492661	2317.3	0.6511	65.11	0.146073	0.23173
2016	2016-04-23	450.282	3610.95	1289.42	4.65601	0.492661	2293.84	0.635245	63.5245	0.141077	0.229384
2016	2016-04-24	458.555	3286.84	1411.23	4.63849	0.492661	2285.21	0.69526	69.526	0.15162	0.228521
2016	2016-04-25	461.426	3211.65	1407.65	4.52087	0.492661	2227.26	0.693493	69.3493	0.150293	0.222726
2016	2016-04-26	466.089	3726.99	1193.56	4.4484	0.492661	2191.56	0.588023	58.8023	0.126161	0.219156
2016	2016-04-27	444.687	3297.51	1314.93	4.33601	0.492661	2136.18	0.647816	64.7816	0.145679	0.213618
2016	2016-04-28	449.011	3389.87	1268.08	4.29862	0.492661	2117.77	0.624734	62.4734	0.139136	0.211777
2016	2016-04-29	455.097	3855.01	1132.59	4.36616	0.492661	2151.04	0.557985	55.7985	0.122608	0.215104
2016	2016-04-30	448.318	3703.36	1197.19	4.43363	0.492661	2184.28	0.589809	58.9809	0.13156	0.218428
2016	2016-05-01	451.875	3880.52	1177.9	4.57087	0.492661	2251.89	0.580306	58.0306	0.128422	0.225189
2016	2016-05-02	444.669	3862.85	1190.38	4.59825	0.492661	2265.38	0.586453	58.6453	0.131885	0.226538
2016	2016-05-03	450.304	3772.29	1247.35	4.70535	0.492661	2318.15	0.614519	61.4519	0.136468	0.231815
2016	2016-05-04	446.722	4181.63	1162.76	4.86221	0.492661	2395.43	0.572845	57.2845	0.128233	0.239543
2016	2016-05-05	447.976	3886.83	1247.71	4.84965	0.492661	2389.23	0.6147	61.47	0.137217	0.238923
2016	2016-05-06	459.603	4057.7	1214.15	4.92665	0.492661	2427.17	0.598164	59.8164	0.130148	0.242717
2016	2016-05-07	458.536	3739.27	1310.19	4.89914	0.492661	2413.62	0.645479	64.5479	0.14077	0.241362
2016	2016-05-08	458.548	4187.45	1176.45	4.92633	0.492661	2427.01	0.579593	57.9593	0.126397	0.242701
2016	2016-05-09	460.483	4268.68	1179.05	5.03297	0.492661	2479.55	0.580871	58.0871	0.126144	0.247955
2016	2016-05-10	450.895	3953.94	1259.66	4.98062	0.492661	2453.76	0.620587	62.0587	0.137634	0.245376
2016	2016-05-11	452.728	3323	1481.02	4.92143	0.492661	2424.6	0.729641	72.9641	0.161165	0.24246
2016	2016-05-12	454.766	3535.81	1375.89	4.86489	0.492661	2396.74	0.677848	67.7848	0.149054	0.239674
2016	2016-05-13	455.67	3734.43	1322.28	4.93796	0.492661	2432.74	0.651436	65.1436	0.142962	0.243274
2016	2016-05-14	455.671	3612.88	1357.21	4.90345	0.492661	2415.74	0.668647	66.8647	0.146739	0.241574
2016	2016-05-15	457.568	3466.89	1382.37	4.79255	0.492661	2361.1	0.681043	68.1043	0.14884	0.23611
2016	2016-05-16	454.163	3522.06	1353.4	4.76675	0.492661	2348.4	0.666767	66.6767	0.146812	0.23484
2016	2016-05-17	453.783	3554.58	1352.4	4.80722	0.492661	2368.33	0.666276	66.6276	0.146827	0.236833
2016	2016-05-18	454.619	3839.89	1272.24	4.88526	0.492661	2406.78	0.626784	62.6784	0.13787	0.240678
2016	2016-05-19	438.715	2988.55	1578.06	4.7161	0.492661	2323.44	0.777447	77.7447	0.17721	0.232344
2016	2016-05-20	442.676	3744.46	1265.98	4.74041	0.492661	2335.42	0.6237	62.37	0.140893	0.233542
2016	2016-05-21	443.188	3479.89	1364.58	4.7486	0.492661	2339.45	0.672278	67.2278	0.151691	0.233945
2016	2016-05-22	439.323	4602.77	1081.24	4.97669	0.492661	2451.82	0.532684	53.2684	0.121251	0.245182
2016	2016-05-23	444.155	4512.9	1149.69	5.18844	0.492661	2556.15	0.566408	56.6408	0.127525	0.255615
2016	2016-05-24	445.981	3695.87	1398.49	5.16866	0.492661	2546.4	0.688984	68.8984	0.154487	0.25464
2016	2016-05-25	449.599	3443.03	1534.01	5.28165	0.492661	2602.06	0.755749	75.5749	0.168094	0.260206
2016	2016-05-26	453.384	3350.22	1562.19	5.23367	0.492661	2578.43	0.769629	76.9629	0.169752	0.257843
2016	2016-05-27	473.464	3490.35	1501.14	5.23952	0.492661	2581.31	0.739556	73.9556	0.156201	0.258131
2016	2016-05-28	530.04	3308.04	1506.2	4.98256	0.492661	2454.71	0.742045	74.2045	0.139998	0.245471
2016	2016-05-29	526.233	3697.94	1303.06	4.81865	0.492661	2373.96	0.641969	64.1969	0.121993	0.237396
2016	2016-05-30	533.864	3581.18	1341.77	4.80511	0.492661	2367.29	0.661036	66.1036	0.123821	0.236729
2016	2016-05-31	531.386	3185.69	1486.9	4.7368	0.492661	2333.64	0.732538	73.2538	0.137854	0.233364
2016	2016-06-01	536.92	3578.73	1333.6	4.77258	0.492661	2351.26	0.657011	65.7011	0.122367	0.235126
2016	2016-06-02	537.972	3470.89	1372.72	4.76454	0.492661	2347.31	0.676284	67.6284	0.12571	0.234731
2016	2016-06-03	569.194	3525.03	1364.87	4.8112	0.492661	2370.29	0.672417	67.2417	0.118135	0.237029
2016	2016-06-04	572.727	2978.62	1563	4.65559	0.492661	2293.63	0.770032	77.0032	0.13445	0.229363
2016	2016-06-05	574.977	4226.67	1134.49	4.79511	0.492661	2362.36	0.558919	55.8919	0.0972072	0.236236
2016	2016-06-06	585.537	4260.26	1180.04	5.02727	0.492661	2476.74	0.58136	58.136	0.0992866	0.247674
2016	2016-06-07	576.597	3501.54	1431.84	5.01366	0.492661	2470.04	0.705414	70.5414	0.122341	0.247004
2016	2016-06-08	581.645	3744.58	1343.51	5.03088	0.492661	2478.52	0.661895	66.1895	0.113797	0.247852
2016	2016-06-09	574.63	4004.76	1283.19	5.13887	0.492661	2531.72	0.632177	63.2177	0.110015	0.253172
2016	2016-06-10	577.47	3565.99	1474.9	5.2595	0.492661	2591.15	0.726629	72.6629	0.12583	0.259115
2016	2016-06-11	606.727	3922.88	1315.65	5.16115	0.492661	2542.7	0.648171	64.8171	0.106831	0.25427
2016	2016-06-12	672.784	3630.5	1381.3	5.01483	0.492661	2470.61	0.680515	68.0515	0.101149	0.247061
2016	2016-06-13	704.376	4035.37	1264.12	5.10119	0.492661	2513.16	0.622783	62.2783	0.0884163	0.251316
2016	2016-06-14	685.559	3290.29	1531.67	5.03963	0.492661	2482.83	0.754594	75.4594	0.11007	0.248283
2016	2016-06-15	694.469	3827.11	1300.76	4.97814	0.492661	2452.54	0.640833	64.0833	0.0922767	0.245254
2016	2016-06-16	766.308	3755.12	1332.09	5.00217	0.492661	2464.38	0.656271	65.6271	0.0856407	0.246438
2016	2016-06-17	748.909	3682.08	1347.64	4.96212	0.492661	2444.64	0.663929	66.3929	0.0886528	0.244464
2016	2016-06-18	756.227	3938.1	1276.96	5.02881	0.492661	2477.5	0.629111	62.9111	0.0831907	0.24775
2016	2016-06-19	763.781	4424.08	1155.37	5.11143	0.492661	2518.21	0.569205	56.9205	0.0745246	0.251821
2016	2016-06-20	737.226	4096.68	1287.36	5.27391	0.492661	2598.25	0.634234	63.4234	0.0860298	0.259825
2016	2016-06-21	666.652	3754.37	1411.33	5.29866	0.492661	2610.45	0.695308	69.5308	0.104298	0.261045
2016	2016-06-22	596.116	3209.4	1631.53	5.23624	0.492661	2579.7	0.803794	80.3794	0.134839	0.25797
2016	2016-06-23	623.977	3484.95	1502.58	5.23643	0.492661	2579.79	0.740264	74.0264	0.118636	0.257979
2016	2016-06-24	665.299	3227.73	1588.3	5.12661	0.492661	2525.68	0.782495	78.2495	0.117616	0.252568
2016	2016-06-25	665.123	4050.89	1265.31	5.12565	0.492661	2525.21	0.623372	62.3372	0.0937228	0.252521
2016	2016-06-26	629.367	3684.76	1380.26	5.08593	0.492661	2505.64	0.680001	68.0001	0.108045	0.250564
2016	2016-06-27	655.275	3650.54	1389.34	5.07185	0.492661	2498.7	0.684476	68.4476	0.104456	0.24987
2016	2016-06-28	647.001	3705.27	1398.69	5.18251	0.492661	2553.23	0.689078	68.9078	0.106503	0.255323
2016	2016-06-29	639.89	3661.99	1423.74	5.21373	0.492661	2568.6	0.701422	70.1422	0.109616	0.25686
2016	2016-06-30	673.337	3725.68	1429.05	5.3242	0.492661	2623.03	0.70404	70.404	0.10456	0.262303
2016	2016-07-01	676.296	3910.07	1347.9	5.27039	0.492661	2596.52	0.664059	66.4059	0.0981906	0.259652
2016	2016-07-02	703.702	3698.5	1427.3	5.27888	0.492661	2600.7	0.703176	70.3176	0.0999253	0.26007
2016	2016-07-03	658.664	3909.04	1359.83	5.31562	0.492661	2618.8	0.669934	66.9934	0.101711	0.26188
2016	2016-07-04	683.662	3708.22	1440.08	5.34015	0.492661	2630.88	0.709474	70.9474	0.103776	0.263088
2016	2016-07-05	670.627	3636.7	1470.3	5.34706	0.492661	2634.29	0.724362	72.4362	0.108013	0.263429
2016	2016-07-06	677.331	3509.95	1510.74	5.30262	0.492661	2612.4	0.744283	74.4283	0.109885	0.26124
2016	2016-07-07	640.562	3408.35	1527.79	5.20724	0.492661	2565.41	0.752683	75.2683	0.117503	0.256541
2016	2016-07-08	666.523	3634.13	1430.14	5.19729	0.492661	2560.51	0.704573	70.4573	0.105709	0.256051
2016	2016-07-09	650.96	2785.05	1860.7	5.18214	0.492661	2553.04	0.916696	91.6696	0.140822	0.255304
2016	2016-07-10	649.36	1954.91	2664.09	5.20806	0.492661	2565.81	1.31249	131.249	0.202121	0.256581
2016	2016-07-11	647.659	1784.24	2910.93	5.19379	0.492661	2558.78	1.4341	143.41	0.221429	0.255878
2016	2016-07-12	664.551	1792.42	2905.68	5.2082	0.492661	2565.88	1.43152	143.152	0.215411	0.256588
2016	2016-07-13	654.468	1606.49	3211.69	5.15956	0.492661	2541.92	1.58228	158.228	0.241765	0.254192
2016	2016-07-14	658.078	1764.69	2912.48	5.13961	0.492661	2532.09	1.43487	143.487	0.218039	0.253209
2016	2016-07-15	663.255	1693.16	2986.55	5.05672	0.492661	2491.25	1.47136	147.136	0.221839	0.249125
2016	2016-07-16	660.767	1957.97	2584.17	5.05972	0.492661	2492.73	1.27312	127.312	0.192673	0.249273
2016	2016-07-17	679.459	1890.42	2693.22	5.09131	0.492661	2508.29	1.32684	132.684	0.19528	0.250829
2016	2016-07-18	673.106	1818.29	2817.62	5.12324	0.492661	2524.02	1.38813	138.813	0.206228	0.252402
2016	2016-07-19	672.864	1608.9	3175.7	5.10938	0.492661	2517.2	1.56454	156.454	0.23252	0.25172
2016	2016-07-20	665.685	1882.34	2737.38	5.15268	0.492661	2538.53	1.3486	134.86	0.202588	0.253853
2016	2016-07-21	665.012	1671.2	3074.93	5.13883	0.492661	2531.71	1.5149	151.49	0.2278	0.253171
2016	2016-07-22	650.619	1610.32	3090.53	4.97673	0.492661	2451.85	1.52258	152.258	0.234021	0.245185
2016	2016-07-23	655.556	1618.67	3009.75	4.8718	0.492661	2400.15	1.48279	148.279	0.226188	0.240015
2016	2016-07-24	661.285	1583.54	2992.11	4.73812	0.492661	2334.29	1.4741	147.41	0.222914	0.233429
2016	2016-07-25	654.097	1606.94	2961.13	4.75836	0.492661	2344.26	1.45883	145.883	0.22303	0.234426
2016	2016-07-26	651.784	1614.2	2872.17	4.63626	0.492661	2284.11	1.41501	141.501	0.217098	0.228411
2016	2016-07-27	654.352	1600	2878.33	4.60532	0.492661	2268.86	1.41804	141.804	0.216709	0.226886
2016	2016-07-28	655.035	1694.96	2742.45	4.64834	0.492661	2290.06	1.3511	135.11	0.206264	0.229006
2016	2016-07-29	656.992	1841.23	2572.62	4.73678	0.492661	2333.63	1.26743	126.743	0.192914	0.233363
2016	2016-07-30	655.047	1486.4	3158.28	4.69447	0.492661	2312.79	1.55597	155.597	0.237535	0.231279
2016	2016-07-31	624.681	1936.97	2486.79	4.81685	0.492661	2373.08	1.22515	122.515	0.196124	0.237308
2016	2016-08-01	606.272	1895.63	2611.51	4.95044	0.492661	2438.89	1.28659	128.659	0.212213	0.243889
2016	2016-08-02	547.465	1925.91	2623.77	5.05315	0.492661	2489.49	1.29263	129.263	0.236112	0.248949
2016	2016-08-03	566.355	2075.91	2492.59	5.17441	0.492661	2549.23	1.228	122.8	0.216826	0.254923
2016	2016-08-04	578.289	1925.36	2679.26	5.15853	0.492661	2541.41	1.31997	131.997	0.228254	0.254141
2016	2016-08-05	575.043	2120.21	2540.73	5.38687	0.492661	2653.9	1.25172	125.172	0.217674	0.26539
2016	2016-08-06	587.778	2061.28	2622.73	5.4062	0.492661	2663.42	1.29212	129.212	0.219831	0.266342
2016	2016-08-07	592.69	1851.93	2877.83	5.32953	0.492661	2625.66	1.41779	141.779	0.239214	0.262566
2016	2016-08-08	591.054	1848.87	2863.7	5.2946	0.492661	2608.44	1.41083	141.083	0.238698	0.260844
2016	2016-08-09	587.801	1542.7	3281.27	5.06201	0.492661	2493.86	1.61656	161.656	0.275018	0.249386
2016	2016-08-10	592.103	1928.09	2621.22	5.05395	0.492661	2489.89	1.29137	129.137	0.218099	0.248989
2016	2016-08-11	589.12	1836.76	2694.88	4.94983	0.492661	2438.59	1.32766	132.766	0.225364	0.243859
2016	2016-08-12	587.559	1863.06	2603.86	4.85116	0.492661	2389.98	1.28282	128.282	0.218331	0.238998
2016	2016-08-13	585.588	2049.81	2406.98	4.93385	0.492661	2430.72	1.18582	118.582	0.202502	0.243072
2016	2016-08-14	570.473	2030.38	2468.08	5.01113	0.492661	2468.79	1.21593	121.593	0.213143	0.246879
2016	2016-08-15	567.24	1841.75	2812.48	5.17991	0.492661	2551.94	1.3856	138.56	0.244271	0.255194
2016	2016-08-16	577.439	1668.61	3084.88	5.14747	0.492661	2535.96	1.5198	151.98	0.263197	0.253596
2016	2016-08-17	573.216	1535.33	3290	5.05125	0.492661	2488.56	1.62086	162.086	0.282766	0.248856
2016	2016-08-18	574.318	1925	2669.05	5.13791	0.492661	2531.25	1.31494	131.494	0.228956	0.253125
2016	2016-08-19	575.63	1937.02	2656.03	5.14477	0.492661	2534.63	1.30852	130.852	0.22732	0.253463
2016	2016-08-20	581.697	1932.38	2671.87	5.16306	0.492661	2543.64	1.31633	131.633	0.226291	0.254364
2016	2016-08-21	581.308	2037.88	2579.87	5.25745	0.492661	2590.14	1.271	127.1	0.218645	0.259014
2016	2016-08-22	586.753	1979.35	2721.1	5.38602	0.492661	2653.48	1.34058	134.058	0.228474	0.265348
2016	2016-08-23	583.415	1841.64	2997.42	5.52015	0.492661	2719.57	1.47671	147.671	0.253115	0.271957
2016	2016-08-24	580.182	1917.17	2874.79	5.51148	0.492661	2715.29	1.4163	141.63	0.244113	0.271529
2016	2016-08-25	577.761	1600.46	3356.32	5.37164	0.492661	2646.4	1.65353	165.353	0.286196	0.26464
2016	2016-08-26	579.651	1656.67	3158.11	5.23195	0.492661	2577.58	1.55588	155.588	0.268416	0.257758
2016	2016-08-27	569.947	1788.53	2863.18	5.12089	0.492661	2522.86	1.41058	141.058	0.247493	0.252286
2016	2016-08-28	573.912	1913.53	2653.88	5.07828	0.492661	2501.87	1.30746	130.746	0.227816	0.250187
2016	2016-08-29	574.107	1853.4	2751.76	5.10012	0.492661	2512.63	1.35569	135.569	0.236138	0.251263
2016	2016-08-30	577.503	2046.28	2531.54	5.18023	0.492661	2552.1	1.24719	124.719	0.215963	0.25521
2016	2016-08-31	575.472	1683.99	3098.49	5.21781	0.492661	2570.62	1.52651	152.651	0.265262	0.257062
2016	2016-09-01	572.303	1740.37	3033.03	5.27861	0.492661	2600.57	1.49426	149.426	0.261096	0.260057
2016	2016-09-02	575.537	1931.43	2764.99	5.34039	0.492661	2631.01	1.3622	136.22	0.236684	0.263101
2016	2016-09-03	598.212	1571.6	3309.42	5.20108	0.492661	2562.37	1.63042	163.042	0.272549	0.256237
2016	2016-09-04	608.634	2226.6	2412.25	5.37111	0.492661	2646.14	1.18842	118.842	0.195261	0.264614
2016	2016-09-05	606.59	1749.53	2986.1	5.22428	0.492661	2573.8	1.47114	147.114	0.242525	0.25738
2016	2016-09-06	610.436	1720.37	3038.43	5.22723	0.492661	2575.25	1.49692	149.692	0.245221	0.257525
2016	2016-09-07	614.544	1873.99	2821.62	5.28769	0.492661	2605.04	1.3901	139.01	0.2262	0.260504
2016	2016-09-08	626.316	1810.81	2889.92	5.23311	0.492661	2578.15	1.42375	142.375	0.227322	0.257815
2016	2016-09-09	622.861	1768.23	3013.18	5.32798	0.492661	2624.89	1.48448	148.448	0.238332	0.262489
2016	2016-09-10	623.509	1940.01	2673.84	5.1873	0.492661	2555.58	1.3173	131.73	0.211272	0.255558
2016	2016-09-11	606.719	2057.05	2587.33	5.32226	0.492661	2622.07	1.27468	127.468	0.210093	0.262207
2016	2016-09-12	608.243	2038.04	2696.6	5.49578	0.492661	2707.56	1.32851	132.851	0.218418	0.270756
2016	2016-09-13	609.241	2072.19	2700.04	5.59498	0.492661	2756.43	1.3302	133.02	0.218338	0.275643
2016	2016-09-14	610.684	1930.89	2942.32	5.6813	0.492661	2798.96	1.44957	144.957	0.237368	0.279896
2016	2016-09-15	607.155	1921.51	2998.44	5.76153	0.492661	2838.48	1.47722	147.722	0.243301	0.283848
2016	2016-09-16	606.973	1746.21	3259.06	5.69101	0.492661	2803.74	1.60561	160.561	0.264528	0.280374
2016	2016-09-17	605.984	2035.97	2801.46	5.70367	0.492661	2809.98	1.38017	138.017	0.227757	0.280998
2016	2016-09-18	609.874	1825	3065.92	5.59532	0.492661	2756.6	1.51046	151.046	0.247668	0.27566
2016	2016-09-19	609.227	1674.16	3225.13	5.39939	0.492661	2660.07	1.5889	158.89	0.260805	0.266007
2016	2016-09-20	608.312	1855.82	2898.43	5.37896	0.492661	2650.01	1.42795	142.795	0.234739	0.265001
2016	2016-09-21	597.149	2071.12	2629.57	5.44615	0.492661	2683.11	1.29549	129.549	0.216946	0.268311
2016	2016-09-22	596.298	1764.17	3088.73	5.44907	0.492661	2684.54	1.5217	152.17	0.255191	0.268454
2016	2016-09-23	602.842	1710.29	3092.24	5.28863	0.492661	2605.5	1.52343	152.343	0.252707	0.26055
2016	2016-09-24	602.625	2079.14	2603.99	5.41406	0.492661	2667.3	1.28289	128.289	0.212883	0.26673
2016	2016-09-25	600.826	2292.55	2527.27	5.79389	0.492661	2854.43	1.24509	124.509	0.20723	0.285443
2016	2016-09-26	608.043	1949.44	3001.65	5.85153	0.492661	2882.82	1.4788	147.88	0.243206	0.288282
2016	2016-09-27	606.166	2061.37	2878.13	5.93291	0.492661	2922.92	1.41794	141.794	0.23392	0.292292
2016	2016-09-28	604.728	1865.52	3231.88	6.02914	0.492661	2970.33	1.59222	159.222	0.263295	0.297033
2016	2016-09-29	605.693	1766.1	3467.13	6.12329	0.492661	3016.71	1.70812	170.812	0.282011	0.301671
2016	2016-09-30	609.735	1792.05	3365.4	6.03097	0.492661	2971.23	1.658	165.8	0.271922	0.297123
2016	2016-10-01	613.983	1946.57	3004.15	5.84779	0.492661	2880.98	1.48003	148.003	0.241054	0.288098
2016	2016-10-02	610.892	1842.25	3132.18	5.77024	0.492661	2842.77	1.5431	154.31	0.252598	0.284277
2016	2016-10-03	612.133	1827.58	3097.97	5.66177	0.492661	2789.34	1.52625	152.625	0.249333	0.278934
2016	2016-10-04	610.204	1956.34	2924.17	5.72068	0.492661	2818.36	1.44063	144.063	0.236089	0.281836
2016	2016-10-05	612.511	2090.19	2806.54	5.8662	0.492661	2890.05	1.38268	138.268	0.225739	0.289005
2016	2016-10-06	613.021	2008.15	2978.17	5.98062	0.492661	2946.42	1.46723	146.723	0.239344	0.294642
2016	2016-10-07	617.121	1804.92	3267.18	5.89701	0.492661	2905.23	1.60961	160.961	0.260826	0.290523
2016	2016-10-08	619.108	2085.11	2945.56	6.14182	0.492661	3025.84	1.45116	145.116	0.234396	0.302584
2016	2016-10-09	616.752	2002.9	3124.88	6.25882	0.492661	3083.48	1.53951	153.951	0.249615	0.308348
2016	2016-10-10	618.994	1559.15	3916.9	6.10703	0.492661	3008.7	1.9297	192.97	0.311749	0.30087
2016	2016-10-11	641.072	1726.35	3471.17	5.99245	0.492661	2952.25	1.71011	171.011	0.266758	0.295225
2016	2016-10-12	636.192	1804.2	3300.45	5.95467	0.492661	2933.64	1.62601	162.601	0.255584	0.293364
2016	2016-10-13	636.786	1612.17	3665.51	5.90941	0.492661	2911.34	1.80586	180.586	0.283589	0.291134
2016	2016-10-14	640.378	1681.28	3383.33	5.68833	0.492661	2802.42	1.66684	166.684	0.26029	0.280242
2016	2016-10-15	638.646	1776.03	3134.23	5.56649	0.492661	2742.39	1.54412	154.412	0.24178	0.274239
2016	2016-10-16	641.631	1624.83	3444.34	5.59648	0.492661	2757.17	1.6969	169.69	0.264466	0.275717
2016	2016-10-17	639.193	1567.03	3510.56	5.50117	0.492661	2710.22	1.72952	172.952	0.270579	0.271022
2016	2016-10-18	637.96	1931.71	2880.41	5.56411	0.492661	2741.22	1.41907	141.907	0.222438	0.274122
2016	2016-10-19	630.52	1596.5	3475.07	5.54795	0.492661	2733.26	1.71203	171.203	0.271527	0.273326
2016	2016-10-20	630.857	1647.3	3358.11	5.53181	0.492661	2725.31	1.65441	165.441	0.262248	0.272531
2016	2016-10-21	632.828	2046.19	2772.75	5.67356	0.492661	2795.15	1.36603	136.603	0.215861	0.279515
2016	2016-10-22	657.294	1857.49	3110.03	5.77685	0.492661	2846.03	1.53219	153.219	0.233106	0.284603
2016	2016-10-23	657.071	1817.61	3235.38	5.88065	0.492661	2897.17	1.59395	159.395	0.242584	0.289717
2016	2016-10-24	653.761	1780.6	3246.59	5.78086	0.492661	2848.01	1.59947	159.947	0.244657	0.284801
2016	2016-10-25	657.588	1744.53	3350.93	5.84579	0.492661	2879.99	1.65087	165.087	0.25105	0.287999
2016	2016-10-26	678.304	1711.1	3423.62	5.85815	0.492661	2886.08	1.68669	168.669	0.248662	0.288608
2016	2016-10-27	688.313	2104.43	2766.42	5.82174	0.492661	2868.14	1.36291	136.291	0.198007	0.286814
2016	2016-10-28	689.651	1846.11	3162.27	5.8379	0.492661	2876.11	1.55793	155.793	0.225901	0.287611
2016	2016-10-29	714.479	1843.21	3182.97	5.86689	0.492661	2890.39	1.56813	156.813	0.219478	0.289039
2016	2016-10-30	701.864	2103.58	2865.35	6.02749	0.492661	2969.51	1.41165	141.165	0.201128	0.296951
2016	2016-10-31	700.972	1850.2	3283.74	6.07557	0.492661	2993.2	1.61777	161.777	0.23079	0.29932
2016	2016-11-01	729.793	1800.6	3390.18	6.10437	0.492661	3007.39	1.67021	167.021	0.228861	0.300739
2016	2016-11-02	740.829	1662.96	3557.05	5.91524	0.492661	2914.21	1.75242	175.242	0.236549	0.291421
2016	2016-11-03	688.7	1936.02	3066.95	5.93769	0.492661	2925.27	1.51097	151.097	0.219394	0.292527
2016	2016-11-04	703.235	1447.2	3954.69	5.72324	0.492661	2819.62	1.94832	194.832	0.277051	0.281962
2016	2016-11-05	703.418	1836.25	3047.5	5.59596	0.492661	2756.91	1.50139	150.139	0.213442	0.275691
2016	2016-11-06	711.522	1930.33	2922.62	5.64161	0.492661	2779.4	1.43986	143.986	0.202364	0.27794
2016	2016-11-07	703.131	1798.07	3145.07	5.65505	0.492661	2786.03	1.54945	154.945	0.220365	0.278603
2016	2016-11-08	709.848	2116.52	2781.1	5.88625	0.492661	2899.93	1.37014	137.014	0.193019	0.289993
2016	2016-11-09	723.273	1867.04	3122.23	5.82934	0.492661	2871.89	1.5382	153.82	0.212673	0.287189
2016	2016-11-10	715.534	2064.56	2984.78	6.16226	0.492661	3035.91	1.47049	147.049	0.205509	0.303591
2016	2016-11-11	716.411	2053.06	3043.55	6.2486	0.492661	3078.44	1.49944	149.944	0.209299	0.307844
2016	2016-11-12	705.054	2122.48	2984.64	6.33483	0.492661	3120.93	1.47042	147.042	0.208554	0.312093
2016	2016-11-13	702.031	1758.27	3590.03	6.31224	0.492661	3109.8	1.76867	176.867	0.251936	0.31098
2016	2016-11-14	705.021	2132.53	2967.39	6.32803	0.492661	3117.58	1.46192	146.192	0.207358	0.311758
2016	2016-11-15	711.619	1954.03	3266.15	6.38214	0.492661	3144.23	1.60911	160.911	0.226119	0.314423
2016	2016-11-16	744.198	2144.5	2986.36	6.40425	0.492661	3155.13	1.47127	147.127	0.197698	0.315513
2016	2016-11-17	740.977	1975.04	3227.92	6.37528	0.492661	3140.86	1.59027	159.027	0.214618	0.314086
2016	2016-11-18	751.585	1849.98	3429.8	6.34506	0.492661	3125.97	1.68973	168.973	0.224822	0.312597
2016	2016-11-19	751.616	1775.35	3622.91	6.43192	0.492661	3168.76	1.78487	178.487	0.23747	0.316876
2016	2016-11-20	731.026	1648.34	3786.96	6.24222	0.492661	3075.3	1.86569	186.569	0.255215	0.30753
2016	2016-11-21	739.248	1707.05	3650.82	6.23214	0.492661	3070.34	1.79862	179.862	0.243304	0.307034
2016	2016-11-22	751.347	1659.58	3662.36	6.07797	0.492661	2994.38	1.80431	180.431	0.240143	0.299438
2016	2016-11-23	744.594	1854.69	3287.98	6.09819	0.492661	3004.35	1.61986	161.986	0.217549	0.300435
2016	2016-11-24	740.289	2007.87	3091.59	6.20752	0.492661	3058.2	1.52311	152.311	0.205745	0.30582
2016	2016-11-25	741.649	1893.58	3313.58	6.27452	0.492661	3091.21	1.63247	163.247	0.220114	0.309121
2016	2016-11-26	735.382	1912.65	3370.65	6.44689	0.492661	3176.13	1.66059	166.059	0.225813	0.317613
2016	2016-11-27	732.035	1813.22	3569.08	6.47153	0.492661	3188.27	1.75835	175.835	0.2402	0.318827
2016	2016-11-28	735.813	2035.86	3280.53	6.67872	0.492661	3290.35	1.61619	161.619	0.219647	0.329035
2016	2016-11-29	735.604	1863.08	3597.91	6.7032	0.492661	3302.41	1.77255	177.255	0.240965	0.330241
2016	2016-11-30	745.691	1785.14	3666.53	6.54528	0.492661	3224.61	1.80636	180.636	0.242239	0.322461
2016	2016-12-01	756.774	1828.28	3555.09	6.4997	0.492661	3202.15	1.75146	175.146	0.231437	0.320215
2016	2016-12-02	777.944	1779.24	3621.72	6.44392	0.492661	3174.67	1.78428	178.428	0.229359	0.317467
2016	2016-12-03	771.155	2147.59	3100.11	6.65777	0.492661	3280.03	1.52731	152.731	0.198054	0.328003
2016	2016-12-04	773.872	1861.16	3524.93	6.56045	0.492661	3232.08	1.7366	173.66	0.224404	0.323208
2016	2016-12-05	758.7	1898.2	3467.85	6.58266	0.492661	3243.02	1.70847	170.847	0.225184	0.324302
2016	2016-12-06	764.224	1881.55	3536.19	6.65354	0.492661	3277.94	1.74215	174.215	0.227963	0.327794
2016	2016-12-07	768.132	2153.37	3192.29	6.87417	0.492661	3386.64	1.57272	157.272	0.204746	0.338664
2016	2016-12-08	770.81	2010.29	3463.62	6.96288	0.492661	3430.34	1.70639	170.639	0.221376	0.343034
2016	2016-12-09	772.794	1681.99	3981.18	6.6963	0.492661	3299.01	1.96137	196.137	0.253803	0.329901
2016	2016-12-10	774.65	1618.03	4066.11	6.57911	0.492661	3241.27	2.00322	200.322	0.258597	0.324127
2016	2016-12-11	769.731	2333.02	2927.98	6.83103	0.492661	3365.39	1.4425	144.25	0.187404	0.336539
2016	2016-12-12	780.087	1956.48	3511.37	6.86992	0.492661	3384.54	1.72992	172.992	0.22176	0.338454
2016	2016-12-13	780.556	2233.48	3083.75	6.88749	0.492661	3393.2	1.51925	151.925	0.194636	0.33932
2016	2016-12-14	781.481	1783.94	3787.28	6.75627	0.492661	3328.55	1.86585	186.585	0.238758	0.332855
2016	2016-12-15	778.088	1536.51	4405.65	6.76934	0.492661	3334.99	2.17049	217.049	0.278952	0.333499
2016	2016-12-16	784.907	1718.22	3986.41	6.84955	0.492661	3374.51	1.96395	196.395	0.250215	0.337451
2016	2016-12-17	790.829	1768.12	3747.13	6.62537	0.492661	3264.06	1.84607	184.607	0.233434	0.326406
2016	2016-12-18	790.53	1737.76	3796.3	6.59706	0.492661	3250.12	1.87029	187.029	0.236587	0.325012
2016	2016-12-19	792.714	1903.41	3413.57	6.4974	0.492661	3201.02	1.68173	168.173	0.212149	0.320102
2016	2016-12-20	800.876	1720.14	3817.32	6.56633	0.492661	3234.98	1.88065	188.065	0.234824	0.323498
2016	2016-12-21	834.281	1996.74	3409.09	6.80709	0.492661	3353.59	1.67953	167.953	0.201315	0.335359
2016	2016-12-22	864.54	1973.73	3547.51	7.0018	0.492661	3449.52	1.74772	174.772	0.202156	0.344952
2016	2016-12-23	921.984	1893.78	3723.47	7.05142	0.492661	3473.96	1.83441	183.441	0.198963	0.347396
2016	2016-12-24	898.822	1719.23	4081.57	7.01715	0.492661	3457.08	2.01083	201.083	0.223719	0.345708
2016	2016-12-25	896.183	2059.95	3460.1	7.12764	0.492661	3511.51	1.70466	170.466	0.190213	0.351151
2016	2016-12-26	907.61	1778.79	4021.99	7.15426	0.492661	3524.63	1.98148	198.148	0.218318	0.352463
2016	2016-12-27	933.198	1949.48	3656.15	7.12759	0.492661	3511.49	1.80124	180.124	0.193018	0.351149
2016	2016-12-28	975.921	2060.97	3489.66	7.19209	0.492661	3543.27	1.71922	171.922	0.176164	0.354327
2016	2016-12-29	973.497	1859.38	3872.65	7.20072	0.492661	3547.52	1.90791	190.791	0.195985	0.354752
2016	2016-12-30	961.238	1968.81	3747.32	7.37777	0.492661	3634.74	1.84616	184.616	0.192061	0.363474
2016	2016-12-31	963.743	1861.61	3898.15	7.25684	0.492661	3575.17	1.92047	192.047	0.199272	0.357517
2017	2017-01-01	998.325	1937.64	4380.69	8.48821	0.492661	4181.81	2.1582	215.82	0.216182	0.418181
2017	2017-01-02	1021.75	1983.94	4385.81	8.70118	0.492661	4286.74	2.16072	216.072	0.211472	0.428674
2017	2017-01-03	1043.84	2052.23	4343.52	8.91392	0.492661	4391.55	2.13989	213.989	0.205001	0.439155
2017	2017-01-04	1154.73	1918.47	4360.7	8.36589	0.492661	4121.55	2.14835	214.835	0.186048	0.412155
2017	2017-01-05	1013.38	1742.28	4362.84	7.60127	0.492661	3744.85	2.1494	214.94	0.212102	0.374485
2017	2017-01-06	902.201	2009.8	4347.08	8.73677	0.492661	4304.27	2.14164	214.164	0.237379	0.430427
2017	2017-01-07	908.585	1741.87	4328.02	7.53888	0.492661	3714.11	2.13225	213.225	0.234678	0.371411
2017	2017-01-08	911.199	2068.23	4377	9.05263	0.492661	4459.88	2.15638	215.638	0.236653	0.445988
2017	2017-01-09	902.828	1701.93	4329.35	7.36825	0.492661	3630.05	2.1329	213.29	0.236247	0.363005
2017	2017-01-10	907.679	2007.48	4576.78	9.1878	0.492661	4526.47	2.2548	225.48	0.248414	0.452647
2017	2017-01-11	777.757	1903.25	4613.75	8.78111	0.492661	4326.12	2.27302	227.302	0.292253	0.432612
2017	2017-01-12	804.834	2158.82	4596.79	9.92364	0.492661	4888.99	2.26466	226.466	0.281382	0.488899
2017	2017-01-13	823.984	1866.04	4639.25	8.65702	0.492661	4264.98	2.28558	228.558	0.277382	0.426498
2017	2017-01-14	818.412	2156.11	4571.04	9.85568	0.492661	4855.51	2.25197	225.197	0.275164	0.485551
2017	2017-01-15	821.798	2085.3	4586.4	9.56404	0.492661	4711.83	2.25954	225.954	0.274951	0.471183
2017	2017-01-16	831.534	2108.81	4587.12	9.67338	0.492661	4765.7	2.2599	225.99	0.271774	0.47657
2017	2017-01-17	907.938	1974.22	4578.46	9.0389	0.492661	4453.12	2.25563	225.563	0.248434	0.445312
2017	2017-01-18	886.618	1874.22	4606.61	8.6338	0.492661	4253.54	2.2695	226.95	0.255973	0.425354
2017	2017-01-19	899.073	2174.77	4572.22	9.94354	0.492661	4898.8	2.25256	225.256	0.250542	0.48988
2017	2017-01-20	895.026	2368.45	4557.81	10.7949	0.492661	5318.25	2.24546	224.546	0.250882	0.531825
2017	2017-01-21	921.789	2259.39	4573.12	10.3325	0.492661	5090.4	2.253	225.3	0.244416	0.50904
2017	2017-01-22	924.673	2203.67	5254.68	11.5796	0.492661	5704.8	2.58878	258.878	0.279967	0.57048
2017	2017-01-23	921.012	1718	5381.47	9.24537	0.492661	4554.84	2.65124	265.124	0.287862	0.455484
2017	2017-01-24	892.687	1850.17	5353.67	9.90518	0.492661	4879.9	2.63755	263.755	0.295462	0.48799
2017	2017-01-25	901.542	1877.95	5307	9.96631	0.492661	4910.01	2.61456	261.456	0.290009	0.491001
2017	2017-01-26	917.586	1923.52	5420.17	10.4258	0.492661	5136.39	2.67031	267.031	0.291015	0.513639
2017	2017-01-27	919.75	2158.02	5228.41	11.283	0.492661	5558.71	2.57584	257.584	0.280058	0.555871
2017	2017-01-28	921.59	1876.07	5374.49	10.0829	0.492661	4967.47	2.6478	264.78	0.287308	0.496747
2017	2017-01-29	919.496	2073.1	5340.79	11.072	0.492661	5454.75	2.6312	263.12	0.286157	0.545475
2017	2017-01-30	920.382	1809.97	5345.12	9.67452	0.492661	4766.26	2.63334	263.334	0.286113	0.476626
2017	2017-01-31	970.403	1807.54	5312.79	9.60309	0.492661	4731.07	2.61741	261.741	0.269724	0.473107
2017	2017-02-01	989.023	2404.73	5284.99	12.709	0.492661	6261.23	2.60371	260.371	0.263261	0.626123
2017	2017-02-02	1011.8	1964.23	5287.91	10.3867	0.492661	5117.11	2.60515	260.515	0.257477	0.511711
2017	2017-02-03	1029.91	1858.97	5299.77	9.85212	0.492661	4853.76	2.61099	261.099	0.253516	0.485376
2017	2017-02-04	1042.9	1793.81	5739.01	10.2947	0.492661	5071.8	2.82739	282.739	0.271108	0.50718
2017	2017-02-05	1027.34	1990.54	5668.11	11.2826	0.492661	5558.51	2.79246	279.246	0.271815	0.555851
2017	2017-02-06	1038.15	1567.62	5655.22	8.86522	0.492661	4367.55	2.78611	278.611	0.268372	0.436755
2017	2017-02-07	1061.35	1915.25	5588.52	10.7034	0.492661	5273.17	2.75325	275.325	0.25941	0.527317
2017	2017-02-08	1063.07	1804.39	5732.39	10.3435	0.492661	5095.82	2.82413	282.413	0.265658	0.509582
2017	2017-02-09	994.383	2096.51	5707.81	11.9665	0.492661	5895.42	2.81202	281.202	0.28279	0.589542
2017	2017-02-10	988.674	1850.24	5660.82	10.4739	0.492661	5160.08	2.78887	278.887	0.282082	0.516008
2017	2017-02-11	1004.45	1738.61	5654.92	9.83168	0.492661	4843.69	2.78596	278.596	0.277362	0.484369
2017	2017-02-12	999.181	1745.68	5709.98	9.96778	0.492661	4910.74	2.81309	281.309	0.28154	0.491074
2017	2017-02-13	990.642	2053.69	5607.89	11.5169	0.492661	5673.91	2.76279	276.279	0.278889	0.567391
2017	2017-02-14	1004.55	2107.55	5662.68	11.9344	0.492661	5879.61	2.78978	278.978	0.277715	0.587961
2017	2017-02-15	1007.48	1772.1	5536.13	9.81057	0.492661	4833.29	2.72744	272.744	0.270719	0.483329
2017	2017-02-16	1027.44	1832.26	5851.99	10.7223	0.492661	5282.49	2.88305	288.305	0.280605	0.528249
2017	2017-02-17	1046.21	1888.55	5637.18	10.6461	0.492661	5244.92	2.77722	277.722	0.265455	0.524492
2017	2017-02-18	1054.42	1885.84	5929.96	11.183	0.492661	5509.42	2.92146	292.146	0.277068	0.550942
2017	2017-02-19	1047.87	1684.3	5850.14	9.85338	0.492661	4854.38	2.88214	288.214	0.275047	0.485438
2017	2017-02-20	1079.98	1857.55	5855.57	10.877	0.492661	5358.67	2.88481	288.481	0.267117	0.535867
2017	2017-02-21	1115.3	1719.57	5937.58	10.2101	0.492661	5030.11	2.92522	292.522	0.262281	0.503011
2017	2017-02-22	1117.44	1749.89	6293.04	11.0121	0.492661	5425.26	3.10034	310.034	0.27745	0.542526
2017	2017-02-23	1166.72	1866.36	6526.19	12.1802	0.492661	6000.73	3.2152	321.52	0.275576	0.600073
2017	2017-02-24	1173.68	2014.33	6079.96	12.247	0.492661	6033.63	2.99536	299.536	0.255211	0.603363
2017	2017-02-25	1143.84	2078.31	6277.55	13.0467	0.492661	6427.6	3.0927	309.27	0.270379	0.64276
2017	2017-02-26	1165.2	2259.15	4669.44	10.549	0.492661	5197.07	2.30045	230.045	0.19743	0.519707
2017	2017-02-27	1179.97	1783.22	6282.03	11.2023	0.492661	5518.92	3.09492	309.492	0.262288	0.551892
2017	2017-02-28	1179.97	1910.86	5514.59	10.5376	0.492661	5191.49	2.71683	271.683	0.230245	0.519149
2017	2017-03-01	1222.5	1820.44	6307.7	11.4828	0.492661	5657.12	3.10756	310.756	0.254197	0.565712
2017	2017-03-02	1251.01	1958.28	5892.19	11.5386	0.492661	5684.62	2.90286	290.286	0.232041	0.568462
2017	2017-03-03	1274.99	1861.96	5496.37	10.234	0.492661	5041.92	2.70785	270.785	0.212382	0.504192
2017	2017-03-04	1255.15	1652.75	6789.19	11.2209	0.492661	5528.09	3.34477	334.477	0.266484	0.552809
2017	2017-03-05	1267.12	1892.79	5723.49	10.8334	0.492661	5337.19	2.81974	281.974	0.222532	0.533719
2017	2017-03-06	1272.83	1734.47	6726.16	11.6663	0.492661	5747.55	3.31372	331.372	0.260343	0.574755
2017	2017-03-07	1223.54	1897.98	5701.72	10.8218	0.492661	5331.46	2.80902	280.902	0.229581	0.533146
2017	2017-03-08	1150	1794.65	6281.42	11.273	0.492661	5553.75	3.09461	309.461	0.269097	0.555375
2017	2017-03-09	1188.49	1877.4	6325.73	11.8759	0.492661	5850.81	3.11644	311.644	0.262219	0.585081
2017	2017-03-10	1116.72	1903.99	5954.31	11.3369	0.492661	5585.27	2.93346	293.346	0.262685	0.558527
2017	2017-03-11	1175.83	1868.19	6309.39	11.7871	0.492661	5807.06	3.10839	310.839	0.264357	0.580706
2017	2017-03-12	1221.38	1931.78	5704.98	11.0207	0.492661	5429.49	2.81062	281.062	0.230119	0.542949
2017	2017-03-13	1231.92	1817.68	6519.55	11.8504	0.492661	5838.25	3.21193	321.193	0.260726	0.583825
2017	2017-03-14	1240	1946.87	5537.68	10.7811	0.492661	5311.45	2.7282	272.82	0.220016	0.531145
2017	2017-03-15	1249.61	1782.97	6511.65	11.6101	0.492661	5719.83	3.20804	320.804	0.256723	0.571983
2017	2017-03-16	1187.81	1909.32	6315.48	12.0583	0.492661	5940.64	3.11139	311.139	0.261944	0.594064
2017	2017-03-17	1100.23	1917.37	6408.04	12.2866	0.492661	6053.11	3.15699	315.699	0.286939	0.605311
2017	2017-03-18	973.818	1966.89	6601.22	12.9839	0.492661	6396.67	3.25217	325.217	0.333961	0.639667
2017	2017-03-19	1036.74	2056.69	5169.32	10.6317	0.492661	5237.83	2.54673	254.673	0.245648	0.523783
2017	2017-03-20	1054.23	1702.15	6518.11	11.0948	0.492661	5465.97	3.21122	321.122	0.304604	0.546597
2017	2017-03-21	1120.54	1779.86	7063.78	12.5725	0.492661	6194.01	3.48005	348.005	0.310569	0.619401
2017	2017-03-22	1049.14	1983.87	5822.54	11.5512	0.492661	5690.81	2.86854	286.854	0.273418	0.569081
2017	2017-03-23	1038.59	1855.61	7398.74	13.7291	0.492661	6763.82	3.64507	364.507	0.350964	0.676382
2017	2017-03-24	937.52	2193.12	4728.1	10.3693	0.492661	5108.55	2.32935	232.935	0.248459	0.510855
2017	2017-03-25	972.779	1689.05	7658.26	12.9352	0.492661	6372.66	3.77293	377.293	0.387851	0.637266
2017	2017-03-26	966.725	2037.41	5048.46	10.2858	0.492661	5067.42	2.48718	248.718	0.257279	0.506742
2017	2017-03-27	1045.77	1651.62	7308.89	12.0715	0.492661	5947.18	3.60081	360.081	0.344321	0.594718
2017	2017-03-28	1047.15	1939.21	5539.27	10.7418	0.492661	5292.07	2.72899	272.899	0.260611	0.529207
2017	2017-03-29	1039.97	1728.04	7754.79	13.4006	0.492661	6601.95	3.82049	382.049	0.367365	0.660195
2017	2017-03-30	1026.43	2101.62	5245.99	11.025	0.492661	5431.62	2.5845	258.45	0.251795	0.543162
2017	2017-03-31	1071.79	1647.44	6540	10.7743	0.492661	5308.06	3.22201	322.201	0.300619	0.530806
2017	2017-04-01	1080.5	1645.11	7835.08	12.8895	0.492661	6350.18	3.86004	386.004	0.357246	0.635018
2017	2017-04-02	1102.17	1985.5	7227.52	14.3503	0.492661	7069.82	3.56072	356.072	0.323064	0.706982
2017	2017-04-03	1143.81	2205.08	4619.55	10.1865	0.492661	5018.48	2.27587	227.587	0.198973	0.501848
2017	2017-04-04	1133.25	1549.48	8515.48	13.1946	0.492661	6500.46	4.19525	419.525	0.370196	0.650046
2017	2017-04-05	1124.78	2029.42	5896.49	11.9664	0.492661	5895.39	2.90497	290.497	0.25827	0.589539
2017	2017-04-06	1182.68	1844.78	7144.7	13.1804	0.492661	6493.48	3.51992	351.992	0.297622	0.649348
2017	2017-04-07	1176.9	2012.93	5534.42	11.1404	0.492661	5488.45	2.72659	272.659	0.231676	0.548845
2017	2017-04-08	1175.95	1770.47	7298.87	12.9224	0.492661	6366.38	3.59587	359.587	0.305784	0.636638
2017	2017-04-09	1187.87	1926.56	6240.12	12.022	0.492661	5922.76	3.07427	307.427	0.258805	0.592276
2017	2017-04-10	1187.13	1834.23	7391.68	13.558	0.492661	6679.52	3.64159	364.159	0.306756	0.667952
2017	2017-04-11	1205.01	2093.53	5503.71	11.5222	0.492661	5676.54	2.71147	271.147	0.225016	0.567654
2017	2017-04-12	1200.37	1785.52	6012.81	10.736	0.492661	5289.21	2.96228	296.228	0.246781	0.528921
2017	2017-04-13	1169.28	1606.67	7309.58	11.7441	0.492661	5785.87	3.60115	360.115	0.30798	0.578587
2017	2017-04-14	1167.54	1706.18	7473.5	12.7511	0.492661	6281.99	3.6819	368.19	0.315356	0.628199
2017	2017-04-15	1172.52	1886.27	6532.64	12.3223	0.492661	6070.72	3.21838	321.838	0.274484	0.607072
2017	2017-04-16	1182.94	1822.76	6386.37	11.6408	0.492661	5734.99	3.14632	314.632	0.265974	0.573499
2017	2017-04-17	1193.91	1728.46	7121.4	12.3091	0.492661	6064.2	3.50844	350.844	0.293861	0.60642
2017	2017-04-18	1211.67	1810.77	6654.44	12.0497	0.492661	5936.4	3.27839	327.839	0.270568	0.59364
2017	2017-04-19	1210.29	1803.09	6492.36	11.7063	0.492661	5767.25	3.19854	319.854	0.264279	0.576725
2017	2017-04-20	1229.08	1736.4	8095.43	14.0569	0.492661	6925.28	3.98831	398.831	0.324495	0.692528
2017	2017-04-21	1222.05	2056.18	5932.6	12.1985	0.492661	6009.74	2.92277	292.277	0.239169	0.600974
2017	2017-04-22	1231.71	1816.26	7083.01	12.8646	0.492661	6337.9	3.48953	348.953	0.283308	0.63379
2017	2017-04-23	1207.21	1914.14	5444.03	10.4206	0.492661	5133.84	2.68206	268.206	0.22217	0.513384
2017	2017-04-24	1250.15	1551.54	8011.92	12.4308	0.492661	6124.2	3.94716	394.716	0.315735	0.61242
2017	2017-04-25	1265.49	1846.15	6957.11	12.8439	0.492661	6327.7	3.4275	342.75	0.270844	0.63277
2017	2017-04-26	1281.08	1908.66	6476.39	12.3612	0.492661	6089.89	3.19067	319.067	0.249061	0.608989
2017	2017-04-27	1317.73	1840.93	6208.85	11.4301	0.492661	5631.15	3.05886	305.886	0.232131	0.563115
2017	2017-04-28	1316.48	1700.26	8546.9	14.5319	0.492661	7159.31	4.21073	421.073	0.319847	0.715931
2017	2017-04-29	1321.79	2172.84	5834.36	12.6771	0.492661	6245.52	2.87437	287.437	0.21746	0.624552
2017	2017-04-30	1347.89	1879.78	6695.69	12.5864	0.492661	6200.83	3.29871	329.871	0.244731	0.620083
2017	2017-05-01	1421.6	1886.18	7025.08	13.2505	0.492661	6528.03	3.46099	346.099	0.243457	0.652803
2017	2017-05-02	1452.82	1972.72	5608.58	11.0641	0.492661	5450.87	2.76313	276.313	0.190191	0.545087
2017	2017-05-03	1490.09	1641.66	8573.07	14.0741	0.492661	6933.75	4.22362	422.362	0.283448	0.693375
2017	2017-05-04	1537.67	2098.64	5146.7	10.8011	0.492661	5321.27	2.53558	253.558	0.164898	0.532127
2017	2017-05-05	1555.45	1608	8743.15	14.0589	0.492661	6926.3	4.30741	430.741	0.276924	0.69263
2017	2017-05-06	1578.8	2125.49	6571.56	13.9678	0.492661	6881.38	3.23755	323.755	0.205064	0.688138
2017	2017-05-07	1596.71	2068.02	7276.05	15.047	0.492661	7413.07	3.58463	358.463	0.224501	0.741307
2017	2017-05-08	1723.35	2270.74	5703.07	12.9502	0.492661	6380.05	2.80968	280.968	0.163036	0.638005
2017	2017-05-09	1755.36	1927.88	6877.14	13.2583	0.492661	6531.86	3.3881	338.81	0.193015	0.653186
2017	2017-05-10	1787.13	1865.2	6480.4	12.0872	0.492661	5954.91	3.19265	319.265	0.178646	0.595491
2017	2017-05-11	1848.57	1666.93	8267.27	13.781	0.492661	6789.37	4.07297	407.297	0.220331	0.678937
2017	2017-05-12	1724.24	1932.11	7313.94	14.1314	0.492661	6961.97	3.6033	360.33	0.208979	0.696197
2017	2017-05-13	1804.91	1962.94	7468.46	14.6601	0.492661	7222.47	3.67942	367.942	0.203856	0.722247
2017	2017-05-14	1808.91	2083.05	7291.36	15.1883	0.492661	7482.69	3.59217	359.217	0.198582	0.748269
2017	2017-05-15	1738.43	2095.84	5623.96	11.7869	0.492661	5806.97	2.77071	277.071	0.15938	0.580697
2017	2017-05-16	1734.45	1676.74	8250.09	13.8333	0.492661	6815.12	4.0645	406.45	0.23434	0.681512
2017	2017-05-17	1839.09	1903.29	6654.93	12.6663	0.492661	6240.18	3.27863	327.863	0.178275	0.624018
2017	2017-05-18	1888.65	1789	8172.61	14.6208	0.492661	7203.1	4.02633	402.633	0.213186	0.72031
2017	2017-05-19	1987.71	2034.41	7226.67	14.702	0.492661	7243.13	3.5603	356.03	0.179116	0.724313
2017	2017-05-20	2084.73	2064.99	6339.58	13.0911	0.492661	6449.5	3.12327	312.327	0.149816	0.64495
2017	2017-05-21	2041.2	1849.4	7026.65	12.9951	0.492661	6402.19	3.46176	346.176	0.169594	0.640219
2017	2017-05-22	2173.4	1833.66	8673.78	15.9047	0.492661	7835.66	4.27324	427.324	0.196615	0.783566
2017	2017-05-23	2320.42	2079.42	7007.49	14.5715	0.492661	7178.83	3.45232	345.232	0.14878	0.717883
2017	2017-05-24	2443.64	1934.18	7969.7	15.4148	0.492661	7594.29	3.92636	392.636	0.160677	0.759429
2017	2017-05-25	2304.98	2024.45	7143.35	14.4614	0.492661	7124.55	3.51926	351.926	0.152681	0.712455
2017	2017-05-26	2202.42	1952.2	8129.6	15.8706	0.492661	7818.84	4.00514	400.514	0.181852	0.781884
2017	2017-05-27	2038.87	2057.61	7571.33	15.5788	0.492661	7675.09	3.7301	373.01	0.182949	0.767509
2017	2017-05-28	2155.8	2066.33	6895.98	14.2493	0.492661	7020.1	3.39738	339.738	0.157593	0.70201
2017	2017-05-29	2255.61	1884.08	8960.64	16.8825	0.492661	8317.37	4.41456	441.456	0.195715	0.831737
2017	2017-05-30	2175.47	2238.3	6906.79	15.4595	0.492661	7616.29	3.40271	340.271	0.156413	0.761629
2017	2017-05-31	2286.41	2054.95	7794.1	16.0165	0.492661	7890.7	3.83985	383.985	0.167942	0.78907
2017	2017-06-01	2407.88	2130.28	6453.59	13.7479	0.492661	6773.08	3.17944	317.944	0.132043	0.677308
2017	2017-06-02	2488.55	1845.14	9793.17	18.0698	0.492661	8902.28	4.82472	482.472	0.193877	0.890228
2017	2017-06-03	2515.35	2382.49	7240.02	17.2493	0.492661	8498.05	3.56688	356.688	0.141804	0.849805
2017	2017-06-04	2511.81	2005.4	8756.99	17.5612	0.492661	8651.75	4.31423	431.423	0.171758	0.865175
2017	2017-06-05	2686.81	2052.07	7875.24	16.1605	0.492661	7961.66	3.87983	387.983	0.144403	0.796166
2017	2017-06-06	2863.2	1884.32	9366.45	17.6494	0.492661	8695.16	4.61449	461.449	0.161166	0.869516
2017	2017-06-07	2732.16	2052.03	8596.32	17.6399	0.492661	8690.49	4.23508	423.508	0.155008	0.869049
2017	2017-06-08	2805.62	2075.52	7773.71	16.1345	0.492661	7948.84	3.82981	382.981	0.136505	0.794884
2017	2017-06-09	2823.81	1875.75	8027.64	15.0579	0.492661	7418.44	3.95491	395.491	0.140056	0.741844
2017	2017-06-10	2947.71	1770.97	8799.43	15.5835	0.492661	7677.38	4.33514	433.514	0.147068	0.767738
2017	2017-06-11	2958.11	1829.74	8570.49	15.6818	0.492661	7725.82	4.22235	422.235	0.142738	0.772582
2017	2017-06-12	2659.63	1849.9	8126.75	15.0336	0.492661	7406.5	4.00374	400.374	0.150537	0.74065
2017	2017-06-13	2717.02	1748.19	8533.95	14.919	0.492661	7350.02	4.20435	420.435	0.154741	0.735002
2017	2017-06-14	2506.37	1748.16	9321.57	16.2956	0.492661	8028.21	4.59238	459.238	0.183228	0.802821
2017	2017-06-15	2464.58	1903.45	8276.88	15.7546	0.492661	7761.68	4.0777	407.77	0.165452	0.776168
2017	2017-06-16	2518.56	1860.79	8692.84	16.1755	0.492661	7969.07	4.28263	428.263	0.170043	0.796907
2017	2017-06-17	2655.88	1829.67	8835.92	16.1669	0.492661	7964.79	4.35312	435.312	0.163905	0.796479
2017	2017-06-18	2548.29	1785.43	9424.51	16.8268	0.492661	8289.91	4.64309	464.309	0.182204	0.828991
2017	2017-06-19	2589.6	1890.85	8128.56	15.3699	0.492661	7572.14	4.00463	400.463	0.154643	0.757214
2017	2017-06-20	2721.79	1732.76	8993.88	15.5842	0.492661	7677.76	4.43094	443.094	0.162795	0.767776
2017	2017-06-21	2689.1	1741.51	8879.98	15.4646	0.492661	7618.82	4.37483	437.483	0.162687	0.761882
2017	2017-06-22	2705.41	1735.25	10253	17.7914	0.492661	8765.16	5.05123	505.123	0.186709	0.876516
2017	2017-06-23	2744.91	2047.73	7923.87	16.226	0.492661	7993.91	3.90379	390.379	0.142219	0.799391
2017	2017-06-24	2608.72	1785.79	7588.46	13.5514	0.492661	6676.25	3.73854	373.854	0.143309	0.667625
2017	2017-06-25	2589.41	1523.36	10348.5	15.7645	0.492661	7766.55	5.0983	509.83	0.19689	0.776655
2017	2017-06-26	2478.45	1782.92	8152.6	14.5355	0.492661	7161.07	4.01647	401.647	0.162056	0.716107
2017	2017-06-27	2552.45	1635.32	10646.8	17.411	0.492661	8577.74	5.24529	524.529	0.2055	0.857774
2017	2017-06-28	2574.79	1967.03	6761.79	13.3006	0.492661	6552.71	3.33127	333.127	0.12938	0.655271
2017	2017-06-29	2539.32	1491.03	11441.8	17.06	0.492661	8404.8	5.63692	563.692	0.221985	0.84048
2017	2017-06-30	2480.84	1927.03	9422.8	18.158	0.492661	8945.76	4.64225	464.225	0.187124	0.894576
2017	2017-07-01	2434.55	2062.12	10045.6	20.7153	0.492661	10205.6	4.94909	494.909	0.203286	1.02056
2017	2017-07-02	2506.47	2350.16	7966.2	18.7219	0.492661	9223.55	3.92464	392.464	0.15658	0.922355
2017	2017-07-03	2564.06	2115.3	7961.33	16.8406	0.492661	8296.73	3.92224	392.224	0.15297	0.829673
2017	2017-07-04	2601.64	1932.52	8481.96	16.3916	0.492661	8075.49	4.17874	417.874	0.160619	0.807549
2017	2017-07-05	2601.99	1846.77	8454.28	15.6131	0.492661	7691.97	4.1651	416.51	0.160073	0.769197
2017	2017-07-06	2608.56	1780.77	9133.16	16.2641	0.492661	8012.67	4.49955	449.955	0.172492	0.801267
2017	2017-07-07	2518.66	1889.88	9589.25	18.1225	0.492661	8928.25	4.72425	472.425	0.18757	0.892825
2017	2017-07-08	2571.34	2020.32	7498.26	15.1489	0.492661	7463.26	3.6941	369.41	0.143664	0.746326
2017	2017-07-09	2518.44	1715.63	12598.3	21.6139	0.492661	10648.3	6.20668	620.668	0.246449	1.06483
2017	2017-07-10	2372.56	2467.13	7689.34	18.9706	0.492661	9346.06	3.78824	378.824	0.159669	0.934606
2017	2017-07-11	2337.79	2187.13	8869.5	19.3988	0.492661	9557.02	4.36966	436.966	0.186914	0.955702
2017	2017-07-12	2398.84	2197.47	7826.08	17.1976	0.492661	8472.58	3.85561	385.561	0.160728	0.847258
2017	2017-07-13	2357.9	1958.15	8822.78	17.2763	0.492661	8511.37	4.34664	434.664	0.184344	0.851137
2017	2017-07-14	2233.34	1731.29	9112.49	15.7764	0.492661	7772.4	4.48937	448.937	0.201016	0.77724
2017	2017-07-15	1998.86	1602.6	12627.9	20.2375	0.492661	9970.24	6.2213	622.13	0.311242	0.997024
2017	2017-07-16	1929.82	2031.76	9039.1	18.3653	0.492661	9047.87	4.45322	445.322	0.230758	0.904787
2017	2017-07-17	2228.41	1842.71	11105.3	20.4638	0.492661	10081.7	5.47116	547.116	0.245519	1.00817
2017	2017-07-18	2318.88	2051.84	9001.46	18.4695	0.492661	9099.23	4.43467	443.467	0.191242	0.909923
2017	2017-07-19	2273.43	1874.69	10705.8	20.0702	0.492661	9887.81	5.27436	527.436	0.232	0.988781
2017	2017-07-20	2817.6	2016.18	9457.9	19.0688	0.492661	9394.47	4.65954	465.954	0.165373	0.939447
2017	2017-07-21	2667.76	1929.85	10260.5	19.8011	0.492661	9755.25	5.05493	505.493	0.189482	0.975525
2017	2017-07-22	2810.12	1994.78	10665.2	21.2748	0.492661	10481.3	5.25434	525.434	0.186979	1.04813
2017	2017-07-23	2730.4	2165.36	10162.3	22.0051	0.492661	10841.1	5.00658	500.658	0.183364	1.08411
2017	2017-07-24	2754.86	2215.92	8252.34	18.2865	0.492661	9009.07	4.06561	406.561	0.14758	0.900907
2017	2017-07-25	2576.48	1856.58	9777.8	18.1532	0.492661	8943.4	4.81715	481.715	0.186966	0.89434
2017	2017-07-26	2529.45	1828.38	11115.5	20.3233	0.492661	10012.5	5.47617	547.617	0.216497	1.00125
2017	2017-07-27	2671.78	1938.6	10205.7	19.7848	0.492661	9747.22	5.02798	502.798	0.188188	0.974722
2017	2017-07-28	2809.01	1856.99	11145.5	20.697	0.492661	10196.6	5.49094	549.094	0.195476	1.01966
2017	2017-07-29	2726.45	1966.64	9848.41	19.3683	0.492661	9542.02	4.85193	485.193	0.177958	0.954202
2017	2017-07-30	2757.18	1845.6	10346	19.0945	0.492661	9407.14	5.09707	509.707	0.184865	0.940714
2017	2017-07-31	2875.34	1801.55	10885.5	19.6107	0.492661	9661.45	5.36285	536.285	0.186512	0.966145
2017	2017-08-01	2718.26	1882.55	10621.2	19.9948	0.492661	9850.69	5.23264	523.264	0.1925	0.985069
2017	2017-08-02	2710.67	1880.63	9647.56	18.1435	0.492661	8938.58	4.75298	475.298	0.175343	0.893858
2017	2017-08-03	2804.73	1733.81	13566.2	23.5213	0.492661	11588	6.68356	668.356	0.238296	1.1588
2017	2017-08-04	2895.89	2265.27	10261.9	23.246	0.492661	11452.4	5.05565	505.565	0.17458	1.14524
2017	2017-08-05	3252.91	2184.69	8411.63	18.3768	0.492661	9053.53	4.14409	414.409	0.127396	0.905353
2017	2017-08-06	3213.94	1760.8	11399.6	20.0724	0.492661	9888.9	5.61614	561.614	0.174743	0.98889
2017	2017-08-07	3378.94	1940.19	11083.4	21.504	0.492661	10594.2	5.46038	546.038	0.1616	1.05942
2017	2017-08-08	3419.94	1998.13	9714	19.4098	0.492661	9562.46	4.78571	478.571	0.139936	0.956246
2017	2017-08-09	3342.47	1723.56	10929.1	18.8371	0.492661	9280.3	5.38437	538.437	0.16109	0.92803
2017	2017-08-10	3381.28	1679.35	12047.5	20.232	0.492661	9967.51	5.93532	593.532	0.175535	0.996751
2017	2017-08-11	3650.62	1797.75	10545	18.9573	0.492661	9339.52	5.19511	519.511	0.142308	0.933952
2017	2017-08-12	3884.71	1688.54	12301.6	20.7716	0.492661	10233.4	6.06051	606.051	0.156009	1.02334
2017	2017-08-13	4073.26	1854.44	9833.44	18.2356	0.492661	8983.95	4.84456	484.456	0.118936	0.898395
2017	2017-08-14	4325.13	1620.99	13146.4	21.3101	0.492661	10498.7	6.47672	647.672	0.149746	1.04987
2017	2017-08-15	4181.93	1897.43	9600.34	18.216	0.492661	8974.31	4.72972	472.972	0.113099	0.897431
2017	2017-08-16	4376.63	1629.94	15380	25.0685	0.492661	12350.3	7.57713	757.713	0.173127	1.23503
2017	2017-08-17	4331.69	2237.01	9323.12	20.8559	0.492661	10274.9	4.59314	459.314	0.106036	1.02749
2017	2017-08-18	4160.62	1862.33	11343.1	21.1245	0.492661	10407.2	5.58828	558.828	0.134314	1.04072
2017	2017-08-19	4193.7	1884.12	9647.41	18.1769	0.492661	8955.04	4.75291	475.291	0.113334	0.895504
2017	2017-08-20	4087.66	1655.66	9706.64	16.0709	0.492661	7917.51	4.78209	478.209	0.116988	0.791751
2017	2017-08-21	4001.74	1423.61	8731.89	12.4308	0.492661	6124.18	4.30186	430.186	0.1075	0.612418
2017	2017-08-22	4100.52	1102.82	20126.4	22.1959	0.492661	10935.1	9.91551	991.551	0.241811	1.09351
2017	2017-08-23	4151.52	1991.56	6807.02	13.5566	0.492661	6678.8	3.35356	335.356	0.080779	0.66788
2017	2017-08-24	4334.68	1264.51	10715.1	13.5493	0.492661	6675.21	5.27891	527.891	0.121783	0.667521
2017	2017-08-25	4371.6	1290.37	10910.3	14.0783	0.492661	6935.85	5.37509	537.509	0.122955	0.693585
2017	2017-08-26	4352.4	1287.04	16138.7	20.7711	0.492661	10233.1	7.95089	795.089	0.182678	1.02331
2017	2017-08-27	4382.88	1930.62	8949.29	17.2777	0.492661	8512.03	4.40897	440.897	0.100595	0.851203
2017	2017-08-28	4382.66	1641.67	12149.6	19.9456	0.492661	9826.45	5.98566	598.566	0.136576	0.982645
2017	2017-08-29	4579.02	1824.32	12320.7	22.477	0.492661	11073.5	6.06994	606.994	0.13256	1.10735
2017	2017-08-30	4565.3	2129.38	10236	21.7963	0.492661	10738.2	5.04288	504.288	0.110461	1.07382
2017	2017-08-31	4703.39	2028.84	11462.1	23.2547	0.492661	11456.7	5.64694	564.694	0.120061	1.14567
2017	2017-09-01	4892.01	2158.93	10146.9	21.9065	0.492661	10792.5	4.99898	499.898	0.102187	1.07925
2017	2017-09-02	4578.77	2071.09	9926.95	20.5597	0.492661	10129	4.89063	489.063	0.106811	1.0129
2017	2017-09-03	4582.96	1918.65	12170.4	23.3507	0.492661	11504	5.99588	599.588	0.13083	1.1504
2017	2017-09-04	4236.31	2168.15	12117.3	26.2721	0.492661	12943.3	5.96972	596.972	0.140918	1.29433
2017	2017-09-05	4376.53	2471.6	9076.28	22.4329	0.492661	11051.8	4.47153	447.153	0.102171	1.10518
2017	2017-09-06	4597.12	2022	12046.7	24.3585	0.492661	12000.5	5.93494	593.494	0.129101	1.20005
2017	2017-09-07	4599.88	2206.1	10972.8	24.2071	0.492661	11925.9	5.40586	540.586	0.117522	1.19259
2017	2017-09-08	4228.75	2184.74	10694.4	23.3645	0.492661	11510.8	5.26872	526.872	0.124593	1.15108
2017	2017-09-09	4226.06	2105.17	9057.95	19.0685	0.492661	9394.31	4.4625	446.25	0.105595	0.939431
2017	2017-09-10	4122.94	1729.12	13897.2	24.03	0.492661	11838.6	6.84662	684.662	0.166062	1.18386
2017	2017-09-11	4161.27	2170.68	11954.5	25.9495	0.492661	12784.3	5.88954	588.954	0.141532	1.27843
2017	2017-09-12	4130.81	2358.49	11113.7	26.2114	0.492661	12913.4	5.47527	547.527	0.132547	1.29134
2017	2017-09-13	3882.59	2366.15	10139.4	23.9913	0.492661	11819.6	4.99527	499.527	0.128658	1.18196
2017	2017-09-14	3154.95	2201.4	11268	24.8052	0.492661	12220.6	5.55129	555.129	0.175955	1.22206
2017	2017-09-15	3637.52	2226.5	10454.5	23.2768	0.492661	11467.6	5.15051	515.051	0.141594	1.14676
2017	2017-09-16	3625.04	2115.59	11452.1	24.228	0.492661	11936.2	5.64202	564.202	0.15564	1.19362
2017	2017-09-17	3582.88	2197.69	9507.59	20.8947	0.492661	10294	4.68402	468.402	0.130733	1.0294
2017	2017-09-18	4065.2	1603.63	15996.3	25.6521	0.492661	12637.8	7.88076	788.076	0.193859	1.26378
2017	2017-09-19	3924.97	1940.1	9911.23	19.2288	0.492661	9473.27	4.88288	488.288	0.124406	0.947327
2017	2017-09-20	3905.95	1477.81	19562.6	28.9098	0.492661	14242.7	9.63774	963.774	0.246745	1.42427
2017	2017-09-21	3631.04	2166.82	10531.5	22.8199	0.492661	11242.5	5.18847	518.847	0.142892	1.12425
2017	2017-09-22	3630.7	1734.93	15699.7	27.2379	0.492661	13419.1	7.73464	773.464	0.213035	1.34191
2017	2017-09-23	3792.4	2073.92	11465.9	23.7794	0.492661	11715.2	5.64881	564.881	0.148951	1.17152
2017	2017-09-24	3682.84	1823.3	11237	20.4884	0.492661	10093.9	5.53603	553.603	0.15032	1.00939
2017	2017-09-25	3926.07	1566.14	14434.9	22.6071	0.492661	11137.6	7.11151	711.151	0.181136	1.11376
2017	2017-09-26	3892.35	1712.89	14051.4	24.0685	0.492661	11857.6	6.92261	692.261	0.177852	1.18576
2017	2017-09-27	4200.67	1852.92	15632	28.9649	0.492661	14269.9	7.70131	770.131	0.183335	1.42699
2017	2017-09-28	4174.73	2206.32	12528.1	27.6409	0.492661	13617.6	6.17209	617.209	0.147844	1.36176
2017	2017-09-29	4163.07	2131.84	10581.7	22.5586	0.492661	11113.7	5.2132	521.32	0.125225	1.11137
2017	2017-09-30	4338.71	1715.59	12380.3	21.2394	0.492661	10463.8	6.09927	609.927	0.140578	1.04638
2017	2017-10-01	4403.74	1620.87	15391.8	24.9481	0.492661	12291	7.58293	758.293	0.172193	1.2291
2017	2017-10-02	4409.32	1865.82	16304	30.4203	0.492661	14986.9	8.03234	803.234	0.182167	1.49869
2017	2017-10-03	4317.48	2299.69	9680.88	22.263	0.492661	10968.1	4.7694	476.94	0.110467	1.09681
2017	2017-10-04	4229.36	1660.79	12498	20.7566	0.492661	10226	6.15728	615.728	0.145584	1.0226
2017	2017-10-05	4328.41	1571.47	16792.1	26.3882	0.492661	13000.5	8.27281	827.281	0.191128	1.30005
2017	2017-10-06	4370.81	1984.93	13203.6	26.2082	0.492661	12911.8	6.5049	650.49	0.148826	1.29118
2017	2017-10-07	4426.89	1967.37	15336.7	30.1729	0.492661	14865	7.55579	755.579	0.170679	1.4865
2017	2017-10-08	4610.48	2310.35	11546.8	26.6771	0.492661	13142.8	5.68865	568.865	0.123385	1.31428
2017	2017-10-09	4772.02	1982.78	13363.6	26.4972	0.492661	13054.1	6.58375	658.375	0.137966	1.30541
2017	2017-10-10	4781.99	2024.87	11362.3	23.0071	0.492661	11334.7	5.59775	559.775	0.117059	1.13347
2017	2017-10-11	4826.48	1740.62	14541.2	25.3107	0.492661	12469.6	7.16388	716.388	0.148429	1.24696
2017	2017-10-12	5446.91	1886.8	11917.7	22.4863	0.492661	11078.1	5.87141	587.141	0.107793	1.10781
2017	2017-10-13	5647.21	1704.4	13670.8	23.3005	0.492661	11479.3	6.73508	673.508	0.119264	1.14793
2017	2017-10-14	5831.79	1761.46	19470.6	34.2968	0.492661	16896.7	9.59243	959.243	0.164485	1.68967
2017	2017-10-15	5678.19	2438.04	12545.7	30.5868	0.492661	15069	6.18077	618.077	0.108851	1.5069
2017	2017-10-16	5725.59	2176.89	13236.1	28.8135	0.492661	14195.3	6.52091	652.091	0.113891	1.41953
2017	2017-10-17	5605.51	2048.96	12940.8	26.5152	0.492661	13063	6.37546	637.546	0.113736	1.3063
2017	2017-10-18	5590.69	1933.9	16153.7	31.2396	0.492661	15390.5	7.95829	795.829	0.142349	1.53905
2017	2017-10-19	5708.52	2168.53	14479	31.3982	0.492661	15468.7	7.13327	713.327	0.124958	1.54687
2017	2017-10-20	6011.45	2245.97	11942.8	26.8232	0.492661	13214.7	5.88375	588.375	0.0978757	1.32147
2017	2017-10-21	6031.6	1903.77	16751	31.8902	0.492661	15711.1	8.25258	825.258	0.136822	1.57111
2017	2017-10-22	6008.42	2283.3	13115.5	29.9466	0.492661	14753.6	6.46151	646.151	0.107541	1.47536
2017	2017-10-23	5930.32	2141.44	13649.9	29.2304	0.492661	14400.7	6.72478	672.478	0.113397	1.44007
2017	2017-10-24	5526.64	2077.71	15576.6	32.3636	0.492661	15944.3	7.67397	767.397	0.138854	1.59443
2017	2017-10-25	5750.8	2311.75	16526.6	38.2053	0.492661	18822.3	8.142	814.2	0.14158	1.88223
2017	2017-10-26	5904.83	2263.31	9747.82	22.0623	0.492661	10869.3	4.80238	480.238	0.0813296	1.08693
2017	2017-10-27	5780.9	1293.28	13935.1	18.022	0.492661	8878.75	6.8653	686.53	0.118758	0.887875
2017	2017-10-28	5753.09	1062.97	30701	32.6341	0.492661	16077.6	15.1252	1512.52	0.262905	1.60776
2017	2017-10-29	6153.85	1937.02	16073.2	31.134	0.492661	15338.5	7.91864	791.864	0.128678	1.53385
2017	2017-10-30	6130.53	1836.33	15907.9	29.2122	0.492661	14391.7	7.8372	783.72	0.127839	1.43917
2017	2017-10-31	6468.4	1713.2	13460.7	23.061	0.492661	11361.3	6.63159	663.159	0.102523	1.13613
2017	2017-11-01	6767.31	1962.68	16160.7	31.7182	0.492661	15626.4	7.96176	796.176	0.11765	1.56264
2017	2017-11-02	7078.5	1894.65	13274	25.1496	0.492661	12390.3	6.53961	653.961	0.0923869	1.23903
2017	2017-11-03	7207.76	1471.15	18665.4	27.4596	0.492661	13528.3	9.19571	919.571	0.127581	1.35283
2017	2017-11-04	7379.95	1630.72	18254	29.7671	0.492661	14665.1	8.99304	899.304	0.121858	1.46651
2017	2017-11-05	7407.41	1747.83	16056	28.0631	0.492661	13825.6	7.91015	791.015	0.106787	1.38256
2017	2017-11-06	7022.76	1723.73	19085.7	32.8985	0.492661	16207.8	9.40277	940.277	0.13389	1.62078
2017	2017-11-07	7144.38	1897.6	15994.7	30.3515	0.492661	14953	7.87998	787.998	0.110296	1.4953
2017	2017-11-08	7459.69	1792.88	17977.3	32.2312	0.492661	15879.1	8.85672	885.672	0.118728	1.58791
2017	2017-11-09	7143.58	1900.75	12483.6	23.7281	0.492661	11689.9	6.15017	615.017	0.0860936	1.16899
2017	2017-11-10	6618.14	1553.96	10174.2	15.8103	0.492661	7789.11	5.01244	501.244	0.0757378	0.778911
2017	2017-11-11	6357.6	1015.5	15560.5	15.8018	0.492661	7784.93	7.66608	766.608	0.120581	0.778493
2017	2017-11-12	5950.07	959.605	28801.7	27.6383	0.492661	13616.3	14.1895	1418.95	0.238476	1.36163
2017	2017-11-13	6559.49	1739.57	14518.3	25.2557	0.492661	12442.5	7.15263	715.263	0.109042	1.24425
2017	2017-11-14	6635.75	1621.66	18484.2	29.975	0.492661	14767.5	9.10644	910.644	0.137233	1.47675
2017	2017-11-15	7315.54	1873.31	15992.5	29.9589	0.492661	14759.6	7.87889	787.889	0.107701	1.47596
2017	2017-11-16	7871.69	1922.32	17113.6	32.8977	0.492661	16207.4	8.43121	843.121	0.107108	1.62074
2017	2017-11-17	7708.99	2073.13	12916	26.7766	0.492661	13191.8	6.36323	636.323	0.082543	1.31918
2017	2017-11-18	7790.15	1715.59	18352.3	31.4849	0.492661	15511.4	9.04146	904.146	0.116063	1.55114
2017	2017-11-19	8036.49	1987.46	17317.6	34.4182	0.492661	16956.5	8.53173	853.173	0.106162	1.69565
2017	2017-11-20	8200.64	2178.07	15613.1	34.0065	0.492661	16753.7	7.69199	769.199	0.0937974	1.67537
2017	2017-11-21	8071.26	2169.81	11137	24.1651	0.492661	11905.2	5.48675	548.675	0.0679789	1.19052
2017	2017-11-22	8253.55	1839.5	16759	30.8283	0.492661	15187.9	8.25652	825.652	0.100036	1.51879
2017	2017-11-23	8038.77	1980.05	14579.6	28.8683	0.492661	14222.3	7.18279	718.279	0.0893519	1.42223
2017	2017-11-24	8253.69	1856.42	16272.4	30.2083	0.492661	14882.5	8.01677	801.677	0.0971295	1.48825
2017	2017-11-25	8790.92	1936.08	15294.5	29.6115	0.492661	14588.4	7.53503	753.503	0.0857137	1.45884
2017	2017-11-26	9330.55	1918.38	17141.5	32.884	0.492661	16200.7	8.44496	844.496	0.0905087	1.62007
2017	2017-11-27	9818.35	2121.71	14214.8	30.1597	0.492661	14858.5	7.00309	700.309	0.0713265	1.48585
2017	2017-11-28	10058.8	1957.86	17073.9	33.4284	0.492661	16468.9	8.41166	841.166	0.0836248	1.64689
2017	2017-11-29	9888.61	2155.71	14961	32.2517	0.492661	15889.2	7.37072	737.072	0.0745375	1.58892
2017	2017-11-30	10233.6	2107.97	16756.7	35.3227	0.492661	17402.1	8.25539	825.539	0.0806695	1.74021
2017	2017-12-01	10975.6	2262	13731	31.0595	0.492661	15301.8	6.76474	676.474	0.0616343	1.53018
2017	2017-12-02	11074.6	2023.04	16774.3	33.9351	0.492661	16718.5	8.26406	826.406	0.0746217	1.67185
2017	2017-12-03	11323.2	2194.62	15893.6	34.8804	0.492661	17184.2	7.83017	783.017	0.0691516	1.71842
2017	2017-12-04	11657.2	2257.56	15186.2	34.2838	0.492661	16890.3	7.48167	748.167	0.0641806	1.68903
2017	2017-12-05	11916.7	2230.01	19167.3	42.7433	0.492661	21058	9.443	944.3	0.0792418	2.1058
2017	2017-12-06	14291.5	2345.17	14631.2	34.3126	0.492661	16904.5	7.20822	720.822	0.0504371	1.69045
2017	2017-12-07	17899.7	1904.65	18601.7	35.4297	0.492661	17454.9	9.16434	916.434	0.0511983	1.74549
2017	2017-12-08	16569.4	1948.42	20271.1	39.4966	0.492661	19458.4	9.98677	998.677	0.0602724	1.94584
2017	2017-12-09	15178.2	2179.29	17072.8	37.2067	0.492661	18330.3	8.41114	841.114	0.0554159	1.83303
2017	2017-12-10	15455.4	2040.95	18997.9	38.7739	0.492661	19102.4	9.35956	935.956	0.0605585	1.91024
2017	2017-12-11	16936.8	2138.64	16530.9	35.3537	0.492661	17417.4	8.14415	814.415	0.0480856	1.74174
2017	2017-12-12	17415.4	1992.53	21143.9	42.1298	0.492661	20755.8	10.4168	1041.68	0.0598138	2.07558
2017	2017-12-13	16408.2	2280.32	18366.2	41.8808	0.492661	20633.1	9.04833	904.833	0.0551452	2.06331
2017	2017-12-14	16564	2322.88	16461.5	38.2382	0.492661	18838.5	8.10997	810.997	0.0489614	1.88385
2017	2017-12-15	17706.9	2108.57	18339.4	38.6699	0.492661	19051.2	9.03511	903.511	0.0510259	1.90512
2017	2017-12-16	19497.4	2141.89	19521.7	41.8134	0.492661	20599.8	9.61761	961.761	0.0493277	2.05998
2017	2017-12-17	19140.8	2322.45	20842.8	48.4063	0.492661	23847.9	10.2685	1026.85	0.0536469	2.38479
2017	2017-12-18	19114.2	2258.61	16477.2	37.2156	0.492661	18334.7	8.1177	811.77	0.0424695	1.83347
2017	2017-12-19	17776.7	1759.41	20537	36.1329	0.492661	17801.3	10.1178	1011.78	0.0569159	1.78013
2017	2017-12-20	16624.6	1703.19	20579.8	35.0513	0.492661	17268.4	10.1389	1013.89	0.0609871	1.72684
2017	2017-12-21	15802.9	1632.43	25199.7	41.1367	0.492661	20266.4	12.4149	1241.49	0.0785609	2.02664
2017	2017-12-22	13831.8	1947.73	18929.9	36.8705	0.492661	18164.7	9.32605	932.605	0.0674247	1.81647
2017	2017-12-23	14699.2	1735.07	23225.1	40.2972	0.492661	19852.9	11.4421	1144.21	0.0778417	1.98529
2017	2017-12-24	13925.8	1908.22	18745.8	35.771	0.492661	17623	9.23533	923.533	0.0663181	1.7623
2017	2017-12-25	14026.6	1675.15	22449.1	37.6056	0.492661	18526.8	11.0598	1105.98	0.0788488	1.85268
2017	2017-12-26	16099.8	1790.92	23055.8	41.291	0.492661	20342.5	11.3587	1135.87	0.0705517	2.03425
2017	2017-12-27	15838.5	1944.44	20271.6	39.417	0.492661	19419.2	9.98706	998.706	0.0630556	1.94192
2017	2017-12-28	14606.5	1865.28	23388.5	43.6263	0.492661	21493	11.5226	1152.26	0.078887	2.1493
2017	2017-12-29	14656.2	2074.05	18729.7	38.8462	0.492661	19138	9.22738	922.738	0.0629589	1.9138
2017	2017-12-30	12952.2	1811.83	23761.1	43.0512	0.492661	21209.7	11.7062	1170.62	0.09038	2.12097
2017	2017-12-31	14156.4	2051.37	20696.5	42.4561	0.492661	20916.5	10.1964	1019.64	0.0720265	2.09165
2018	2018-01-01	13657.2	1953.68	23808.1	46.5134	0.492661	22915.4	11.7293	1172.93	0.0858838	2.29154
2018	2018-01-02	14982.1	2141.27	19933.2	42.6823	0.492661	21027.9	9.82033	982.033	0.0655471	2.10279
2018	2018-01-03	15201	1949.95	23410	45.6483	0.492661	22489.2	11.5332	1153.32	0.0758712	2.24892
2018	2018-01-04	15599.2	2100.78	18485.8	38.8345	0.492661	19132.3	9.10723	910.723	0.0583827	1.91323
2018	2018-01-05	17429.5	1787.04	25516.6	45.5993	0.492661	22465	12.571	1257.1	0.072125	2.2465
2018	2018-01-06	17527	2109.91	20828.9	43.9471	0.492661	21651	10.2616	1026.16	0.0585472	2.1651
2018	2018-01-07	16477.6	2025.4	22221.8	45.008	0.492661	22173.7	10.9478	1094.78	0.0664407	2.21737
2018	2018-01-08	15170.1	2073.56	21432.7	44.4419	0.492661	21894.8	10.559	1055.9	0.0696043	2.18948
2018	2018-01-09	14595.4	2052.52	21904.7	44.9597	0.492661	22149.9	10.7916	1079.16	0.0739382	2.21499
2018	2018-01-10	14973.3	2075.12	25176.5	52.2444	0.492661	25738.8	12.4035	1240.35	0.0828376	2.57388
2018	2018-01-11	13405.8	2404.82	20025.6	48.158	0.492661	23725.6	9.86587	986.587	0.073594	2.37256
2018	2018-01-12	13980.6	2220.37	20933.8	46.4809	0.492661	22899.3	10.3133	1031.33	0.0737685	2.28993
2018	2018-01-13	14360.2	1871.53	25821.9	48.3266	0.492661	23808.7	12.7215	1272.15	0.0885884	2.38087
2018	2018-01-14	13772	1962.37	23819.4	46.7426	0.492661	23028.3	11.7349	1173.49	0.0852086	2.30283
2018	2018-01-15	13819.8	1859.44	26632	49.5205	0.492661	24396.9	13.1205	1312.05	0.0949401	2.43969
2018	2018-01-16	11490.5	1973.23	26344.8	51.9842	0.492661	25610.6	12.9791	1297.91	0.112955	2.56106
2018	2018-01-17	11188.6	2095.45	25685.6	53.823	0.492661	26516.5	12.6543	1265.43	0.1131	2.65165
2018	2018-01-18	11474.9	2168.98	23654.7	51.3065	0.492661	25276.7	11.6538	1165.38	0.101559	2.52767
2018	2018-01-19	11607.4	2045.2	27048.3	55.3191	0.492661	27253.6	13.3257	1332.57	0.114803	2.72536
2018	2018-01-20	12899.2	2226.96	26082.6	58.0849	0.492661	28616.2	12.8499	1284.99	0.0996178	2.86162
2018	2018-01-21	11600.1	2345.75	22101.5	51.8447	0.492661	25541.9	10.8886	1088.86	0.0938662	2.55419
2018	2018-01-22	10931.4	2115.44	25961.4	54.9197	0.492661	27056.8	12.7902	1279.02	0.117004	2.70568
2018	2018-01-23	10868.4	2172.87	25119	54.5801	0.492661	26889.5	12.3751	1237.51	0.113864	2.68895
2018	2018-01-24	11359.4	2210.98	25879.9	57.2199	0.492661	28190	12.75	1275	0.112242	2.819
2018	2018-01-25	11259.4	1989.41	28200.9	56.1033	0.492661	27639.9	13.8935	1389.35	0.123395	2.76399
2018	2018-01-26	11171.4	1917.13	29625.9	56.7967	0.492661	27981.5	14.5955	1459.55	0.130651	2.79815
2018	2018-01-27	11440.7	2009.41	28430.1	57.1278	0.492661	28144.6	14.0064	1400.64	0.122426	2.81446
2018	2018-01-28	11786.3	1930.01	27711.4	53.4833	0.492661	26349.2	13.6523	1365.23	0.115832	2.63492
2018	2018-01-29	11296.4	1847.11	32654.7	60.317	0.492661	29715.9	16.0877	1608.77	0.142415	2.97159
2018	2018-01-30	10106.3	2091.57	20193.2	42.2353	0.492661	20807.7	9.94839	994.839	0.0984375	2.08077
2018	2018-01-31	10221.1	1473.24	39183.4	57.7267	0.492661	28439.7	19.3042	1930.42	0.188866	2.84397
2018	2018-02-01	9170.54	1987.67	30478.2	60.5805	0.492661	29845.7	15.0154	1501.54	0.163735	2.98457
2018	2018-02-02	8830.75	2097.01	27154.8	56.9439	0.492661	28054.1	13.3781	1337.81	0.151495	2.80541
2018	2018-02-03	9174.91	2003.55	32002	64.1176	0.492661	31588.3	15.7662	1576.62	0.17184	3.15883
2018	2018-02-04	8277.01	2202.77	30236.2	66.6032	0.492661	32812.9	14.8962	1489.62	0.179971	3.28129
2018	2018-02-05	6955.27	2330.38	28987.7	67.5524	0.492661	33280.5	14.2811	1428.11	0.205328	3.32805
2018	2018-02-06	7754	2119.53	26420.3	55.9987	0.492661	27588.4	13.0163	1301.63	0.167865	2.75884
2018	2018-02-07	7621.3	1753.73	29650.6	51.9992	0.492661	25618	14.6077	1460.77	0.19167	2.5618
2018	2018-02-08	8265.59	1641.55	32626.7	53.5582	0.492661	26386.1	16.0739	1607.39	0.194468	2.63861
2018	2018-02-09	8736.98	1678.93	33772.4	56.7015	0.492661	27934.7	16.6384	1663.84	0.190436	2.79347
2018	2018-02-10	8621.9	1788.1	33466.5	59.8415	0.492661	29481.6	16.4877	1648.77	0.19123	2.94816
2018	2018-02-11	8129.97	1895.66	34684.8	65.7507	0.492661	32392.8	17.0879	1708.79	0.210184	3.23928
2018	2018-02-12	8926.57	2061.61	31491.6	64.9236	0.492661	31985.4	15.5147	1551.47	0.173804	3.19854
2018	2018-02-13	8598.31	2110.13	33563.7	70.8237	0.492661	34892.1	16.5355	1653.55	0.192311	3.48921
2018	2018-02-14	9494.63	2173.01	23839.7	51.804	0.492661	25521.8	11.7449	1174.49	0.123701	2.55218
2018	2018-02-15	10166.4	1639.11	37857.3	62.0524	0.492661	30570.8	18.6508	1865.08	0.183456	3.05708
2018	2018-02-16	10233.9	1976.73	29775.9	58.8589	0.492661	28997.5	14.6694	1466.94	0.143341	2.89975
2018	2018-02-17	11112.7	1857.1	34440.6	63.9598	0.492661	31510.5	16.9676	1696.76	0.152686	3.15105
2018	2018-02-18	10551.8	2038.59	31357.7	63.9255	0.492661	31493.6	15.4487	1544.87	0.146408	3.14936
2018	2018-02-19	11225.3	2002.33	29054.2	58.1762	0.492661	28661.2	14.3139	1431.39	0.127514	2.86612
2018	2018-02-20	11403.7	1775.69	39247.4	69.6914	0.492661	34334.3	19.3357	1933.57	0.169556	3.43343
2018	2018-02-21	10690.4	2103.42	29195.8	61.4109	0.492661	30254.8	14.3836	1438.36	0.134547	3.02548
2018	2018-02-22	10005	1873.43	32542.5	60.966	0.492661	30035.6	16.0324	1603.24	0.160244	3.00356
2018	2018-02-23	10301.1	1845.24	32352.6	59.6981	0.492661	29411	15.9389	1593.89	0.15473	2.9411
2018	2018-02-24	9813.07	1800.17	39088	70.3648	0.492661	34666	19.2571	1925.71	0.19624	3.4666
2018	2018-02-25	9664.73	2145.02	27034.2	57.989	0.492661	28568.9	13.3187	1331.87	0.137807	2.85689
2018	2018-02-26	10366.7	1771.29	37129.7	65.7677	0.492661	32401.2	18.2924	1829.24	0.176453	3.24012
2018	2018-02-27	10725.6	1984.66	32085.3	63.6783	0.492661	31371.8	15.8072	1580.72	0.147378	3.13718
2018	2018-02-28	10397.9	1938.62	34947.6	67.7501	0.492661	33377.9	17.2173	1721.73	0.165585	3.33779
2018	2018-03-01	10951	2060.43	31071.4	64.0203	0.492661	31540.3	15.3077	1530.77	0.139783	3.15403
2018	2018-03-02	11086.4	1956.64	37733.1	73.8299	0.492661	36373.1	18.5896	1858.96	0.16768	3.63731
2018	2018-03-03	11489.7	2258.78	26860.5	60.672	0.492661	29890.7	13.2331	1323.31	0.115174	2.98907
2018	2018-03-04	11512.6	1837.39	36355.1	66.7984	0.492661	32909	17.9108	1791.08	0.155575	3.2909
2018	2018-03-05	11573.3	1860.95	37561	69.8991	0.492661	34436.6	18.5048	1850.48	0.159893	3.44366
2018	2018-03-06	10779.9	1956.09	35943.8	70.3094	0.492661	34638.7	17.7081	1770.81	0.16427	3.46387
2018	2018-03-07	9965.57	1966.57	36871	72.5095	0.492661	35722.7	18.1649	1816.49	0.182277	3.57227
2018	2018-03-08	9395.01	2021.35	32311.6	65.313	0.492661	32177.2	15.9187	1591.87	0.169437	3.21772
2018	2018-03-09	9337.55	1834.96	34112.6	62.5953	0.492661	30838.3	16.806	1680.6	0.179983	3.08383
2018	2018-03-10	8866	1754.55	38967.8	68.371	0.492661	33683.7	19.198	1919.8	0.216535	3.36837
2018	2018-03-11	9578.63	1897	37905.8	71.9073	0.492661	35425.9	18.6747	1867.47	0.194962	3.54259
2018	2018-03-12	9205.12	2019.96	34916.3	70.5295	0.492661	34747.2	17.2019	1720.19	0.186873	3.47472
2018	2018-03-13	9194.85	1991.34	32262.4	64.2455	0.492661	31651.3	15.8945	1589.45	0.172863	3.16513
2018	2018-03-14	8269.81	1780.51	36063.4	64.211	0.492661	31634.3	17.767	1776.7	0.214842	3.16343
2018	2018-03-15	8300.86	1792.08	38795.5	69.5246	0.492661	34252.1	19.1131	1911.31	0.230254	3.42521
2018	2018-03-16	8338.35	1969.7	33695.1	66.3692	0.492661	32697.6	16.6003	1660.03	0.199084	3.26976
2018	2018-03-17	7916.88	1844.71	38345.5	70.7365	0.492661	34849.1	18.8913	1889.13	0.238621	3.48491
2018	2018-03-18	8223.68	1887.76	38443	72.5713	0.492661	35753.1	18.9394	1893.94	0.230303	3.57531
2018	2018-03-19	8630.65	1954.35	30408.9	59.4297	0.492661	29278.7	14.9813	1498.13	0.173582	2.92787
2018	2018-03-20	8913.47	1577.98	45051.3	71.0903	0.492661	35023.4	22.195	2219.5	0.249006	3.50234
2018	2018-03-21	8929.28	1903.68	35113.6	66.845	0.492661	32932	17.2991	1729.91	0.193735	3.2932
2018	2018-03-22	8728.47	1781.52	34878.7	62.1372	0.492661	30612.6	17.1834	1718.34	0.196866	3.06126
2018	2018-03-23	8879.62	1662.25	43822.3	72.8436	0.492661	35887.2	21.5895	2158.95	0.243136	3.58872
2018	2018-03-24	8668.12	1955.14	32224.8	63.0038	0.492661	31039.6	15.8759	1587.59	0.183153	3.10396
2018	2018-03-25	8495.78	1738.09	40254.8	69.9667	0.492661	34469.9	19.832	1983.2	0.233434	3.44699
2018	2018-03-26	8209.4	1820.8	38917.8	70.8615	0.492661	34910.7	19.1733	1917.33	0.233553	3.49107
2018	2018-03-27	7833.04	1897.61	33148.3	62.9024	0.492661	30989.6	16.3309	1633.09	0.208487	3.09896
2018	2018-03-28	7954.48	1715.88	41253.1	70.7854	0.492661	34873.2	20.3238	2032.38	0.255502	3.48732
2018	2018-03-29	7165.7	1886.35	39972.2	75.4018	0.492661	37147.6	19.6928	1969.28	0.27482	3.71476
2018	2018-03-30	6890.52	2017.97	29507.3	59.5447	0.492661	29335.4	14.5371	1453.71	0.210972	2.93354
2018	2018-03-31	6973.53	1603.08	47643.5	76.3763	0.492661	37627.6	23.4721	2347.21	0.336588	3.76276
2018	2018-04-01	6844.23	2013.56	36506.5	73.508	0.492661	36214.6	17.9854	1798.54	0.262781	3.62146
2018	2018-04-02	7083.8	1958.75	39190.9	76.7652	0.492661	37819.3	19.3078	1930.78	0.272563	3.78193
2018	2018-04-03	7456.11	2023.45	37917.4	76.724	0.492661	37798.9	18.6805	1868.05	0.250539	3.77989
2018	2018-04-04	6853.84	1839.86	37587.4	69.1556	0.492661	34070.3	18.5178	1851.78	0.270182	3.40703
2018	2018-04-05	6811.47	1949.59	37623.3	73.3502	0.492661	36136.8	18.5356	1853.56	0.272123	3.61368
2018	2018-04-06	6636.32	1726.12	37570.9	64.8519	0.492661	31950	18.5098	1850.98	0.278916	3.195
2018	2018-04-07	6911.09	2257.39	37452	84.544	0.492661	41651.6	18.4512	1845.12	0.266979	4.16516
2018	2018-04-08	7023.52	2020.19	37411.9	75.5793	0.492661	37235	18.4314	1843.14	0.262424	3.7235
2018	2018-04-09	6770.73	1826.59	37758.9	68.9701	0.492661	33978.9	18.6024	1860.24	0.274747	3.39789
2018	2018-04-10	6834.76	2044.27	37619.7	76.9049	0.492661	37888.1	18.5338	1853.38	0.271169	3.78881
2018	2018-04-11	6968.32	2012.57	37493.2	75.4576	0.492661	37175.1	18.4714	1847.14	0.265077	3.71751
2018	2018-04-12	7889.25	1949.37	37005.9	72.1381	0.492661	35539.6	18.2314	1823.14	0.231091	3.55396
2018	2018-04-13	7895.96	2047.55	37727.7	77.2493	0.492661	38057.7	18.587	1858.7	0.235399	3.80577
2018	2018-04-14	7986.24	1742.57	40227.5	70.0993	0.492661	34535.2	19.8185	1981.85	0.248158	3.45352
2018	2018-04-15	8329.11	1991.13	41864.6	83.358	0.492661	41067.3	20.6251	2062.51	0.247626	4.10673
2018	2018-04-16	8058.67	1765.65	40817	72.0685	0.492661	35505.4	20.109	2010.9	0.249532	3.55054
2018	2018-04-17	7902.09	2033.38	40699.6	82.7576	0.492661	40771.5	20.0511	2005.11	0.253744	4.07715
2018	2018-04-18	8163.42	1993.65	40976	81.692	0.492661	40246.5	20.1873	2018.73	0.24729	4.02465
2018	2018-04-19	8294.31	2224.49	40833.5	90.8336	0.492661	44750.2	20.1171	2011.71	0.242541	4.47502
2018	2018-04-20	8845.83	1708.15	40906	69.8737	0.492661	34424.1	20.1528	2015.28	0.227823	3.44241
2018	2018-04-21	8895.58	2012.78	40268.1	81.0507	0.492661	39930.6	19.8386	1983.86	0.223016	3.99306
2018	2018-04-22	8802.46	1974.9	41276.3	81.5167	0.492661	40160.1	20.3352	2033.52	0.231018	4.01601
2018	2018-04-23	8930.88	1914.21	40700.1	77.9085	0.492661	38382.5	20.0514	2005.14	0.224518	3.83825
2018	2018-04-24	9697.5	2002.92	40401.2	80.9202	0.492661	39866.3	19.9041	1990.41	0.20525	3.98663
2018	2018-04-25	8845.74	1573.3	39766.8	62.565	0.492661	30823.4	19.5915	1959.15	0.22148	3.08234
2018	2018-04-26	9281.51	1737.94	41245.6	71.6824	0.492661	35315.1	20.3201	2032.01	0.218931	3.53151
2018	2018-04-27	8987.05	1745.29	43308.8	75.5862	0.492661	37238.4	21.3366	2133.66	0.237415	3.72384
2018	2018-04-28	9348.48	1598.93	42589.5	68.0975	0.492661	33549	20.9822	2098.22	0.224445	3.3549
2018	2018-04-29	9419.08	1979.88	42433.2	84.0127	0.492661	41389.8	20.9052	2090.52	0.221945	4.13898
2018	2018-04-30	9240.55	1946.24	42324.3	82.3733	0.492661	40582.1	20.8516	2085.16	0.225653	4.05821
2018	2018-05-01	9119.01	1967.49	42654.7	83.9225	0.492661	41345.4	21.0143	2101.43	0.230445	4.13454
2018	2018-05-02	9235.92	1752.25	42415	74.3218	0.492661	36615.5	20.8962	2089.62	0.22625	3.66155
2018	2018-05-03	9743.86	1879.13	42635.9	80.1183	0.492661	39471.2	21.0051	2100.51	0.215572	3.94712
2018	2018-05-04	9700.76	1747.31	41882.4	73.1814	0.492661	36053.6	20.6338	2063.38	0.212703	3.60536
2018	2018-05-05	9858.15	1986.61	42953.8	85.3324	0.492661	42040	21.1617	2116.17	0.214662	4.204
2018	2018-05-06	9654.8	1723.99	42095.9	72.573	0.492661	35753.9	20.739	2073.9	0.214805	3.57539
2018	2018-05-07	9373.01	1863.08	42626.8	79.4169	0.492661	39125.6	21.0006	2100.06	0.224054	3.91256
2018	2018-05-08	9234.82	1752.43	41972.3	73.5534	0.492661	36236.9	20.6781	2067.81	0.223915	3.62369
2018	2018-05-09	9325.18	1982.61	42681.4	84.6204	0.492661	41689.2	21.0275	2102.75	0.225491	4.16892
2018	2018-05-10	9043.94	1937.31	42018.8	81.4033	0.492661	40104.3	20.701	2070.1	0.228894	4.01043
2018	2018-05-11	8441.49	1579.57	43763.6	69.1274	0.492661	34056.4	21.5606	2156.06	0.255413	3.40564
2018	2018-05-12	8504.89	2074.07	43278.7	89.763	0.492661	44222.8	21.3217	2132.17	0.2507	4.42228
2018	2018-05-13	8723.94	1847.63	43554	80.4715	0.492661	39645.2	21.4574	2145.74	0.24596	3.96452
2018	2018-05-14	8716.79	1641.72	43694.1	71.7333	0.492661	35340.2	21.5264	2152.64	0.246953	3.53402
2018	2018-05-15	8510.38	1828.26	43373.9	79.2988	0.492661	39067.4	21.3687	2136.87	0.251089	3.90674
2018	2018-05-16	8368.83	2273.87	42733.4	97.1702	0.492661	47872	21.0531	2105.31	0.251566	4.7872
2018	2018-05-17	8094.32	1641.49	43629.8	71.6178	0.492661	35283.3	21.4947	2149.47	0.265553	3.52833
2018	2018-05-18	8250.97	1842.68	43553.6	80.2556	0.492661	39538.8	21.4572	2145.72	0.260057	3.95388
2018	2018-05-19	8247.18	1911.68	43660.2	83.4644	0.492661	41119.7	21.5097	2150.97	0.260813	4.11197
2018	2018-05-20	8513.25	1796.49	43419.6	78.0027	0.492661	38428.9	21.3912	2139.12	0.251269	3.84289
2018	2018-05-21	8418.99	1969.82	43150.6	84.9989	0.492661	41875.7	21.2587	2125.87	0.252508	4.18757
2018	2018-05-22	8041.78	1897.82	43052.8	81.7067	0.492661	40253.7	21.2105	2121.05	0.263753	4.02537
2018	2018-05-23	7557.82	2022.31	43322.6	87.6117	0.492661	43162.9	21.3434	2134.34	0.282401	4.31629
2018	2018-05-24	7587.34	1779.88	45135.9	80.3365	0.492661	39578.7	22.2367	2223.67	0.293077	3.95787
2018	2018-05-25	7480.14	2210.05	44715	98.8225	0.492661	48686.1	22.0294	2202.94	0.294505	4.86861
2018	2018-05-26	7355.88	2014.44	45130.6	90.9128	0.492661	44789.2	22.2341	2223.41	0.302263	4.47892
2018	2018-05-27	7368.22	2045.05	44979.6	91.9858	0.492661	45317.8	22.1597	2215.97	0.300748	4.53178
2018	2018-05-28	7135.99	2002.09	43680.2	87.4517	0.492661	43084.1	21.5195	2151.95	0.301563	4.30841
2018	2018-05-29	7472.59	1695.62	45930	77.8798	0.492661	38368.4	22.6279	2262.79	0.302813	3.83684
2018	2018-05-30	7406.52	2197.07	44348.8	97.4375	0.492661	48003.7	21.8489	2184.89	0.294996	4.80037
2018	2018-05-31	7494.17	2102.08	45263	95.1464	0.492661	46875	22.2993	2229.93	0.297556	4.6875
2018	2018-06-01	7541.45	2075.07	44749.2	92.8578	0.492661	45747.5	22.0462	2204.62	0.292334	4.57475
2018	2018-06-02	7643.45	1905.8	44590.6	84.9807	0.492661	41866.7	21.9681	2196.81	0.28741	4.18667
2018	2018-06-03	7720.25	2031.95	44824.8	91.0817	0.492661	44872.5	22.0834	2208.34	0.286046	4.48725
2018	2018-06-04	7514.47	2279	44845.2	102.202	0.492661	50351.2	22.0935	2209.35	0.294013	5.03512
2018	2018-06-05	7633.76	2196.7	51010.9	112.056	0.492661	55205.6	25.1311	2513.11	0.32921	5.52056
2018	2018-06-06	7653.98	1835.31	51259	94.0763	0.492661	46347.8	25.2533	2525.33	0.329937	4.63478
2018	2018-06-07	7678.24	1780.31	51377.2	91.4672	0.492661	45062.4	25.3116	2531.16	0.329653	4.50624
2018	2018-06-08	7624.92	1816.03	51043.6	92.6967	0.492661	45668.1	25.1472	2514.72	0.329803	4.56681
2018	2018-06-09	7531.98	1801.3	50723.9	91.369	0.492661	45014	24.9897	2498.97	0.331781	4.5014
2018	2018-06-10	6786.02	1578.82	51369	81.1023	0.492661	39956	25.3075	2530.75	0.372936	3.9956
2018	2018-06-11	6906.92	1761.5	50727.3	89.3561	0.492661	44022.3	24.9914	2499.14	0.361831	4.40223
2018	2018-06-12	6582.36	1795.69	51511.1	92.4977	0.492661	45570.1	25.3775	2537.75	0.385538	4.55701
2018	2018-06-13	6349.9	1801.51	50609.1	91.1729	0.492661	44917.4	24.9332	2493.32	0.392654	4.49174
2018	2018-06-14	6675.35	1916.03	50884.6	97.4962	0.492661	48032.6	25.0689	2506.89	0.375544	4.80326
2018	2018-06-15	6456.58	1903.69	51186.9	97.4439	0.492661	48006.8	25.2178	2521.78	0.390576	4.80068
2018	2018-06-16	6550.16	2064.89	51173	105.667	0.492661	52057.9	25.211	2521.1	0.384891	5.20579
2018	2018-06-17	6499.27	1982.86	50373.8	99.8841	0.492661	49209	24.8172	2481.72	0.381847	4.9209
2018	2018-06-18	6734.82	2028.77	51401.2	104.281	0.492661	51375.5	25.3234	2532.34	0.376007	5.13755
2018	2018-06-19	6769.94	1934.68	52325.5	101.233	0.492661	49873.7	25.7788	2577.88	0.380783	4.98737
2018	2018-06-20	6776.55	1952.21	51827.8	101.179	0.492661	49846.9	25.5336	2553.36	0.376793	4.98469
2018	2018-06-21	6729.74	2120.17	52312.2	110.911	0.492661	54641.4	25.7722	2577.22	0.38296	5.46414
2018	2018-06-22	6083.69	1881.92	52319.8	98.4618	0.492661	48508.4	25.7759	2577.59	0.423689	4.85084
2018	2018-06-23	6162.48	1995.89	52244.6	104.274	0.492661	51372	25.7389	2573.89	0.417671	5.1372
2018	2018-06-24	6173.23	2172.99	51258.2	111.383	0.492661	54874.3	25.2529	2525.29	0.409072	5.48743
2018	2018-06-25	6249.18	1929.87	52961.9	102.209	0.492661	50354.6	26.0923	2609.23	0.417531	5.03546
2018	2018-06-26	6093.67	1829.02	51938.8	94.9972	0.492661	46801.4	25.5882	2558.82	0.419915	4.68014
2018	2018-06-27	6157.13	1511.8	52049.4	78.6882	0.492661	38766.7	25.6427	2564.27	0.416472	3.87667
2018	2018-06-28	5903.44	1996.63	51108.5	102.045	0.492661	50273.5	25.1792	2517.92	0.426517	5.02735
2018	2018-06-29	6218.3	1861.22	52703.2	98.0923	0.492661	48326.3	25.9649	2596.49	0.417556	4.83263
2018	2018-06-30	6404	1765.79	51844.7	91.5469	0.492661	45101.6	25.5419	2554.19	0.398843	4.51016
2018	2018-07-01	6385.82	1837.48	51914	95.3913	0.492661	46995.6	25.5761	2557.61	0.400513	4.69956
2018	2018-07-02	6614.18	1762.46	54811.4	96.6029	0.492661	47592.5	27.0035	2700.35	0.408266	4.75925
2018	2018-07-03	6529.59	1449.98	54781.6	79.432	0.492661	39133.1	26.9888	2698.88	0.413331	3.91331
2018	2018-07-04	6597.55	1675.04	54749.9	91.7084	0.492661	45181.2	26.9732	2697.32	0.408836	4.51812
2018	2018-07-05	6639.14	1712.49	54722.1	93.7112	0.492661	46167.9	26.9595	2695.95	0.406069	4.61679
2018	2018-07-06	6673.5	2000	54692.5	109.385	0.492661	53889.8	26.9449	2694.49	0.403759	5.38898
2018	2018-07-07	6856.93	1949.95	54664.5	106.593	0.492661	52514.3	26.9311	2693.11	0.392757	5.25143
2018	2018-07-08	6773.88	1949.95	55335.6	107.902	0.492661	53159	27.2617	2726.17	0.402453	5.3159
2018	2018-07-09	6741.75	1700.04	54603.2	92.8275	0.492661	45732.5	26.9009	2690.09	0.399019	4.57325
2018	2018-07-10	6329.95	1862.58	54572.7	101.646	0.492661	50077.1	26.8858	2688.58	0.42474	5.00771
2018	2018-07-11	6394.71	1687.45	54547.5	92.046	0.492661	45347.5	26.8734	2687.34	0.420245	4.53475
2018	2018-07-12	6228.81	1762.46	54517.7	96.0853	0.492661	47337.5	26.8588	2685.88	0.431203	4.73375
2018	2018-07-13	6238.05	1787.49	54487.6	97.3959	0.492661	47983.2	26.8439	2684.39	0.430326	4.79832
2018	2018-07-14	6276.12	1662.51	54457.6	90.5363	0.492661	44603.8	26.8292	2682.92	0.42748	4.46038
2018	2018-07-15	6359.64	1662.51	54428.4	90.4877	0.492661	44579.8	26.8148	2681.48	0.42164	4.45798
2018	2018-07-16	6741.75	1500	54399.5	81.5992	0.492661	40200.8	26.8005	2680.05	0.397531	4.02008
2018	2018-07-17	7321.04	1987.41	52497.2	104.334	0.492661	51401.1	25.8633	2586.33	0.353274	5.14011
2018	2018-07-18	7370.78	2174.96	52467.6	114.115	0.492661	56220.1	25.8487	2584.87	0.350692	5.62201
2018	2018-07-19	7466.86	2137.51	52438.2	112.087	0.492661	55221.1	25.8343	2583.43	0.345986	5.52211
2018	2018-07-20	7354.13	1924.93	52412.3	100.89	0.492661	49704.6	25.8215	2582.15	0.351116	4.97046
2018	2018-07-21	7419.29	1712.49	52382.5	89.7045	0.492661	44194	25.8068	2580.68	0.347834	4.4194
2018	2018-07-22	7418.49	2275.03	52353.5	119.106	0.492661	58678.7	25.7925	2579.25	0.347679	5.86787
2018	2018-07-23	7711.11	2074.93	52327.8	108.576	0.492661	53491.4	25.7799	2577.99	0.334321	5.34914
2018	2018-07-24	8424.27	1987.41	52300.1	103.942	0.492661	51208.2	25.7663	2576.63	0.305858	5.12082
2018	2018-07-25	8181.39	2212.39	52272.4	115.647	0.492661	56974.8	25.7526	2575.26	0.31477	5.69748
2018	2018-07-26	7951.58	2062.56	52240.1	107.748	0.492661	53083.5	25.7367	2573.67	0.323667	5.30835
2018	2018-07-27	8165.01	2087.44	52215.1	108.996	0.492661	53698.1	25.7244	2572.44	0.315056	5.36981
2018	2018-07-28	8192.15	1812.51	52185.4	94.5864	0.492661	46599.1	25.7097	2570.97	0.313834	4.65991
2018	2018-07-29	8218.46	2124.9	59923.3	127.331	0.492661	62731	29.5219	2952.19	0.359215	6.2731
2018	2018-07-30	8180.48	1675.04	59886.8	100.313	0.492661	49420.3	29.5039	2950.39	0.360662	4.94203
2018	2018-07-31	7780.44	1837.48	59856.6	109.986	0.492661	54185.6	29.489	2948.9	0.379015	5.41856
2018	2018-08-01	7624.91	1875	59823.9	112.17	0.492661	55261.8	29.473	2947.3	0.386535	5.52618
2018	2018-08-02	7567.15	1912.45	59793.3	114.352	0.492661	56336.7	29.4579	2945.79	0.389286	5.63367
2018	2018-08-03	7434.39	2074.93	59761.8	124.001	0.492661	61090.7	29.4423	2944.23	0.396029	6.10907
2018	2018-08-04	7032.85	2199.95	59728.9	131.401	0.492661	64736.1	29.4261	2942.61	0.41841	6.47361
2018	2018-08-05	7068.48	2000	59695.5	119.391	0.492661	58819.4	29.4097	2940.97	0.416068	5.88194
2018	2018-08-06	6951.8	1637.55	59661.5	97.6989	0.492661	48132.5	29.3929	2939.29	0.42281	4.81325
2018	2018-08-07	6753.12	1887.58	59628.8	112.554	0.492661	55451.2	29.3768	2937.68	0.435011	5.54512
2018	2018-08-08	6305.8	1962.49	59599.6	116.964	0.492661	57623.6	29.3624	2936.24	0.465641	5.76236
2018	2018-08-09	6568.23	1862.58	59564.7	110.944	0.492661	54658	29.3453	2934.53	0.446776	5.4658
2018	2018-08-10	6184.71	2199.95	59536.7	130.978	0.492661	64527.8	29.3315	2933.15	0.474258	6.45278
2018	2018-08-11	6295.73	2124.9	61990.8	131.724	0.492661	64895.4	30.5405	3054.05	0.485099	6.48954
2018	2018-08-12	6322.69	1937.57	63866.4	123.745	0.492661	60964.6	31.4645	3146.45	0.497644	6.09646
2018	2018-08-13	6297.57	1875	63834.3	119.689	0.492661	58966.3	31.4487	3144.87	0.499378	5.89663
2018	2018-08-14	6199.71	1700.04	63798.6	108.46	0.492661	53434.1	31.4311	3143.11	0.506977	5.34341
2018	2018-08-15	6308.52	2012.52	63765	128.329	0.492661	63222.5	31.4146	3141.46	0.497971	6.32225
2018	2018-08-16	6334.73	1974.98	63732	125.87	0.492661	62011.1	31.3983	3139.83	0.495653	6.20111
2018	2018-08-17	6580.63	1899.94	63699.4	121.025	0.492661	59624.3	31.3822	3138.22	0.476888	5.96243
2018	2018-08-18	6423.76	2000	63663.1	127.326	0.492661	62728.7	31.3643	3136.43	0.488255	6.27287
2018	2018-08-19	6506.07	1812.51	63628.6	115.327	0.492661	56817.3	31.3474	3134.74	0.481817	5.68173
2018	2018-08-20	6308.53	1875	63594.7	119.24	0.492661	58745	31.3307	3133.07	0.49664	5.8745
2018	2018-08-21	6488.76	1849.95	63562.3	117.587	0.492661	57930.6	31.3147	3131.47	0.482599	5.79306
2018	2018-08-22	6376.71	2000	63526.4	127.053	0.492661	62594	31.297	3129.7	0.490802	6.2594
2018	2018-08-23	6534.88	1862.58	64767.8	120.635	0.492661	59432.4	31.9086	3190.86	0.488281	5.94324
2018	2018-08-24	6719.96	1825	65857.6	120.19	0.492661	59213.1	32.4455	3244.55	0.482823	5.92131
2018	2018-08-25	6763.19	1687.45	69989.1	118.103	0.492661	58184.8	34.4809	3448.09	0.509832	5.81848
2018	2018-08-26	6707.26	2162.42	56531.4	122.245	0.492661	60225.2	27.8508	2785.08	0.415234	6.02252
2018	2018-08-27	6884.64	2312.44	55026.7	127.246	0.492661	62689.1	27.1095	2710.95	0.393768	6.26891
2018	2018-08-28	7096.28	1912.45	67273.7	128.658	0.492661	63384.7	33.1432	3314.32	0.46705	6.33847
2018	2018-08-29	7047.16	1737.45	73122.1	127.046	0.492661	62590.7	36.0244	3602.44	0.511191	6.25907
2018	2018-08-30	6978.23	1924.93	66736.3	128.463	0.492661	63288.6	32.8784	3287.84	0.471157	6.32886
2018	2018-08-31	7037.58	1937.57	67113.3	130.037	0.492661	64064	33.0641	3306.41	0.469823	6.4064
2018	2018-09-01	7193.25	1887.58	69860.5	131.867	0.492661	64966	34.4176	3441.76	0.47847	6.4966
2018	2018-09-02	7272.72	1800	71307.4	128.353	0.492661	63234.7	35.1304	3513.04	0.483044	6.32347
2018	2018-09-03	7260.06	1800	68566	123.419	0.492661	60803.7	33.7798	3377.98	0.465283	6.08037
2018	2018-09-04	7361.66	1574.94	76288.7	120.15	0.492661	59193.3	37.5845	3758.45	0.510544	5.91933
2018	2018-09-05	6792.83	1650.01	72275.6	119.256	0.492661	58752.7	35.6074	3560.74	0.524191	5.87527
2018	2018-09-06	6529.17	1875	63316.2	118.718	0.492661	58487.7	31.1934	3119.34	0.477755	5.84877
2018	2018-09-07	6467.07	1899.94	62608.2	118.952	0.492661	58602.8	30.8446	3084.46	0.476949	5.86028
2018	2018-09-08	6225.98	1875	63754.6	119.54	0.492661	58892.7	31.4094	3140.94	0.50449	5.88927
2018	2018-09-09	6300.86	2037.58	60149.7	122.56	0.492661	60380.6	29.6334	2963.34	0.470308	6.03806
2018	2018-09-10	6329.7	1687.45	72371.4	122.123	0.492661	60165.2	35.6546	3565.46	0.56329	6.01652
2018	2018-09-11	6321.2	1762.46	70669.9	124.553	0.492661	61362.4	34.8163	3481.63	0.550787	6.13624
2018	2018-09-12	6351.8	2100.11	61710.6	129.599	0.492661	63848.3	30.4024	3040.24	0.478642	6.38483
2018	2018-09-13	6517.31	1849.95	70299.9	130.051	0.492661	64071.2	34.634	3463.4	0.531416	6.40712
2018	2018-09-14	6512.71	1650.01	77361.5	127.647	0.492661	62887	38.113	3811.3	0.58521	6.2887
2018	2018-09-15	6543.2	1749.95	72201.2	126.349	0.492661	62247.1	35.5708	3557.08	0.543629	6.22471
2018	2018-09-16	6517.18	1737.45	70983.1	123.33	0.492661	60759.8	34.9706	3497.06	0.536592	6.07598
2018	2018-09-17	6281.2	1687.45	73047.3	123.263	0.492661	60727.2	35.9876	3598.76	0.572941	6.07272
2018	2018-09-18	6371.3	1774.97	69477.2	123.32	0.492661	60755.1	34.2287	3422.87	0.537233	6.07551
2018	2018-09-19	6398.54	1949.95	62453.2	121.781	0.492661	59996.7	30.7683	3076.83	0.480864	5.99967
2018	2018-09-20	6519.67	1924.93	63630.5	122.484	0.492661	60343.2	31.3483	3134.83	0.480827	6.03432
2018	2018-09-21	6734.95	1800	69014.3	124.226	0.492661	61201.2	34.0007	3400.07	0.504839	6.12012
2018	2018-09-22	6721.98	1937.57	65215.1	126.359	0.492661	62252	32.1289	3212.89	0.477969	6.2252
2018	2018-09-23	6710.63	1875	68260	127.988	0.492661	63054.5	33.6291	3362.91	0.501131	6.30545
2018	2018-09-24	6595.41	1849.95	70193.8	129.855	0.492661	63974.5	34.5818	3458.18	0.524331	6.39745
2018	2018-09-25	6446.47	2112.43	63189	133.482	0.492661	65761.5	31.1308	3113.08	0.482912	6.57615
2018	2018-09-26	6495	1737.45	75774.5	131.655	0.492661	64861.1	37.3312	3733.12	0.574768	6.48611
2018	2018-09-27	6676.75	1787.49	73029.3	130.539	0.492661	64311.5	35.9787	3597.87	0.538866	6.43115
2018	2018-09-28	6644.13	1924.93	68425.3	131.714	0.492661	64890.3	33.7105	3371.05	0.507373	6.48903
2018	2018-09-29	6601.96	1899.94	69091.7	131.27	0.492661	64671.6	34.0388	3403.88	0.515586	6.46716
2018	2018-09-30	6625.56	2037.58	65183.1	132.816	0.492661	65433.3	32.1132	3211.32	0.484687	6.54333
2018	2018-10-01	6589.62	1974.98	67842.4	133.988	0.492661	66010.5	33.4233	3342.33	0.507212	6.60105
2018	2018-10-02	6556.1	1712.49	75878	129.94	0.492661	64016.6	37.3821	3738.21	0.570189	6.40166
2018	2018-10-03	6502.59	1812.51	72063.5	130.616	0.492661	64349.2	35.5029	3550.29	0.545981	6.43492
2018	2018-10-04	6576.69	1875	70381.2	131.965	0.492661	65014	34.6741	3467.41	0.527228	6.5014
2018	2018-10-05	6622.48	1624.99	79753.7	129.599	0.492661	63848.3	39.2916	3929.16	0.593306	6.38483
2018	2018-10-06	6588.31	1562.5	81175.9	126.837	0.492661	62487.8	39.9922	3999.22	0.607018	6.24878
2018	2018-10-07	6602.95	1774.97	70373.5	124.911	0.492661	61538.9	34.6703	3467.03	0.525073	6.15389
2018	2018-10-08	6652.23	1687.45	72714.9	122.703	0.492661	60450.8	35.8238	3582.38	0.538524	6.04508
2018	2018-10-09	6642.64	1624.99	75354.6	122.45	0.492661	60326.6	37.1243	3712.43	0.558879	6.03266
2018	2018-10-10	6585.53	1800	68341	123.014	0.492661	60604.2	33.669	3366.9	0.511257	6.06042
2018	2018-10-11	6256.24	1987.41	62565	124.343	0.492661	61258.8	30.8234	3082.34	0.492682	6.12588
2018	2018-10-12	6274.58	1650.01	75474.1	124.533	0.492661	61352.8	37.1832	3718.32	0.592601	6.13528
2018	2018-10-13	6285.99	1762.46	71789.4	126.526	0.492661	62334.4	35.3679	3536.79	0.562646	6.23344
2018	2018-10-14	6290.93	1424.95	86217.5	122.856	0.492661	60526.4	42.4761	4247.61	0.675195	6.05264
2018	2018-10-15	6596.54	2024.97	62352.1	126.261	0.492661	62204.2	30.7185	3071.85	0.465676	6.22042
2018	2018-10-16	6596.11	1687.45	75164.5	126.836	0.492661	62487.3	37.0307	3703.07	0.561402	6.24873
2018	2018-10-17	6544.43	1724.96	73043.5	125.997	0.492661	62074.1	35.9857	3598.57	0.549868	6.20741
2018	2018-10-18	6476.71	1724.96	71403.5	123.168	0.492661	60680.4	35.1777	3517.77	0.543142	6.06804
2018	2018-10-19	6465.41	1774.97	69702.6	123.72	0.492661	60952.2	34.3398	3433.98	0.531131	6.09522
2018	2018-10-20	6489.19	1787.49	68946.5	123.241	0.492661	60716.1	33.9673	3396.73	0.523444	6.07161
2018	2018-10-21	6482.35	1724.96	72816.1	125.605	0.492661	61880.8	35.8737	3587.37	0.553405	6.18808
2018	2018-10-22	6487.16	1937.57	63954.6	123.916	0.492661	61048.8	31.508	3150.8	0.485697	6.10488
2018	2018-10-23	6475.74	1924.93	65229.7	125.563	0.492661	61859.8	32.1362	3213.62	0.496255	6.18598
2018	2018-10-24	6495.84	1412.54	86205.3	121.768	0.492661	59990.6	42.47	4247	0.653804	5.99906
2018	2018-10-25	6476.29	1712.49	70657.9	121.001	0.492661	59612.5	34.8104	3481.04	0.537505	5.96125
2018	2018-10-26	6474.75	1787.49	67725.9	121.059	0.492661	59641.2	33.3659	3336.59	0.515324	5.96412
2018	2018-10-27	6480.38	1700.04	70664.6	120.133	0.492661	59184.7	34.8137	3481.37	0.537218	5.91847
2018	2018-10-28	6486.39	1749.95	68752.8	120.314	0.492661	59274.1	33.8719	3387.19	0.522199	5.92741
2018	2018-10-29	6332.63	1825	65283.7	119.143	0.492661	58697.1	32.1628	3216.28	0.507889	5.86971
2018	2018-10-30	6334.27	1924.93	61861.5	119.079	0.492661	58665.6	30.4768	3047.68	0.481141	5.86656
2018	2018-10-31	6317.61	2037.58	61423.8	125.156	0.492661	61659.6	30.2611	3026.11	0.478997	6.16596
2018	2018-11-01	6377.78	1924.93	66068	127.176	0.492661	62654.8	32.5492	3254.92	0.510352	6.26548
2018	2018-11-02	6388.44	1787.49	71111.9	127.112	0.492661	62623	35.0341	3503.41	0.548398	6.2623
2018	2018-11-03	6361.26	2012.52	64651.8	130.113	0.492661	64101.8	31.8515	3185.15	0.50071	6.41018
2018	2018-11-04	6376.13	1537.54	83305.5	128.086	0.492661	63102.9	41.0414	4104.14	0.643673	6.31029
2018	2018-11-05	6419.66	1800	70918.5	127.653	0.492661	62889.8	34.9388	3493.88	0.544247	6.28898
2018	2018-11-06	6461.01	1600	77753.1	124.405	0.492661	61289.5	38.306	3830.6	0.592879	6.12895
2018	2018-11-07	6530.14	1624.99	74033.5	120.304	0.492661	59269	36.4735	3647.35	0.55854	5.9269
2018	2018-11-08	6453.72	1512.48	76831.6	116.206	0.492661	57250.2	37.852	3785.2	0.586514	5.72502
2018	2018-11-09	6385.62	1587.44	71931.8	114.188	0.492661	56255.8	35.438	3543.8	0.554966	5.62558
2018	2018-11-10	6409.22	1637.55	67454.5	110.46	0.492661	54419.6	33.2323	3323.23	0.518507	5.44196
2018	2018-11-11	6411.27	1825	61965.9	113.088	0.492661	55714.1	30.5282	3052.82	0.476165	5.57141
2018	2018-11-12	6371.27	1749.95	64379.5	112.661	0.492661	55503.7	31.7173	3171.73	0.497818	5.55037
2018	2018-11-13	6359.49	1500	74416.4	111.625	0.492661	54993.1	36.6621	3666.21	0.576494	5.49931
2018	2018-11-14	5738.35	1687.45	66475.7	112.174	0.492661	55263.9	32.75	3275	0.570722	5.52639
2018	2018-11-15	5648.03	1587.44	71086.2	112.845	0.492661	55594.5	35.0214	3502.14	0.620065	5.55945
2018	2018-11-16	5575.55	1574.94	71523.2	112.645	0.492661	55495.7	35.2367	3523.67	0.631986	5.54957
2018	2018-11-17	5554.33	1812.51	62335.6	112.984	0.492661	55662.7	30.7104	3071.04	0.552908	5.56627
2018	2018-11-18	5623.54	1537.54	70904.4	109.018	0.492661	53709.2	34.9318	3493.18	0.621172	5.37092
2018	2018-11-19	4871.49	1574.94	67383.3	106.125	0.492661	52283.6	33.1972	3319.72	0.681458	5.22836
2018	2018-11-20	4451.87	1650.01	64448.1	106.34	0.492661	52389.7	31.7511	3175.11	0.713208	5.23897
2018	2018-11-21	4602.17	1312.53	77481.2	101.696	0.492661	50101.8	38.172	3817.2	0.829435	5.01018
2018	2018-11-22	4365.94	1525.04	65532.6	99.9396	0.492661	49236.4	32.2854	3228.54	0.739483	4.92364
2018	2018-11-23	4347.11	1562.5	63143.2	98.6613	0.492661	48606.6	31.1082	3110.82	0.715607	4.86066
2018	2018-11-24	3880.76	1787.49	55040.2	98.3837	0.492661	48469.8	27.1162	2711.62	0.698734	4.84698
2018	2018-11-25	4009.97	1587.44	62225.8	98.7798	0.492661	48665	30.6563	3065.63	0.764501	4.8665
2018	2018-11-26	3779.13	1387.5	69941.7	97.0439	0.492661	47809.8	34.4576	3445.76	0.911786	4.78098
2018	2018-11-27	3820.72	1637.55	59161.2	96.8797	0.492661	47728.9	29.1464	2914.64	0.762852	4.77289
2018	2018-11-28	4257.42	1475.05	66631.5	98.2845	0.492661	48421	32.8268	3282.68	0.771048	4.8421
2018	2018-11-29	4278.85	1312.53	73390.9	96.3276	0.492661	47456.9	36.1569	3615.69	0.845015	4.74569
2018	2018-11-30	4017.27	1262.54	74127.8	93.5891	0.492661	46107.8	36.5199	3651.99	0.909073	4.61078
2018	2018-12-01	4214.67	1549.99	58976.6	91.413	0.492661	45035.6	29.0555	2905.55	0.689389	4.50356
2018	2018-12-02	4139.88	1424.95	63096.9	89.9101	0.492661	44295.2	31.0854	3108.54	0.750878	4.42952
2018	2018-12-03	3894.13	1424.95	62681.1	89.3176	0.492661	44003.3	30.8806	3088.06	0.793002	4.40033
2018	2018-12-04	3956.89	1724.96	50852.4	87.7185	0.492661	43215.5	25.053	2505.3	0.633149	4.32155
2018	2018-12-05	3753.99	1624.99	53424.8	86.8147	0.492661	42770.2	26.3203	2632.03	0.701128	4.27702
2018	2018-12-06	3521.1	1687.45	52052.5	87.8359	0.492661	43273.3	25.6443	2564.43	0.728302	4.32733
2018	2018-12-07	3419.94	1424.95	61275.3	87.3144	0.492661	43016.4	30.188	3018.8	0.882706	4.30164
2018	2018-12-08	3476.11	1587.44	53834.7	85.4595	0.492661	42102.6	26.5223	2652.23	0.762987	4.21026
2018	2018-12-09	3614.23	1600	53383.5	85.4136	0.492661	42080	26.3	2630	0.727678	4.208
2018	2018-12-10	3502.66	1549.99	54690.5	84.7696	0.492661	41762.7	26.9439	2694.39	0.769243	4.17627
2018	2018-12-11	3424.59	1562.5	54159.6	84.6244	0.492661	41691.2	26.6823	2668.23	0.77914	4.16912
2018	2018-12-12	3486.95	1500	55567.8	83.3518	0.492661	41064.2	27.3761	2737.61	0.785103	4.10642
2018	2018-12-13	3313.68	1637.55	50296.7	82.3635	0.492661	40577.3	24.7792	2477.92	0.747787	4.05773
2018	2018-12-14	3242.48	1825	44899.7	81.9421	0.492661	40369.7	22.1204	2212.04	0.682204	4.03697
2018	2018-12-15	3236.76	1862.58	45589.3	84.9139	0.492661	41833.8	22.4601	2246.01	0.693907	4.18338
2018	2018-12-16	3252.84	1437.47	60481.7	86.9406	0.492661	42832.3	29.797	2979.7	0.91603	4.28323
2018	2018-12-17	3545.86	2000	42835	85.67	0.492661	42206.3	21.1032	2110.32	0.595149	4.22063
2018	2018-12-18	3696.06	1600	55632.1	89.0114	0.492661	43852.5	27.4078	2740.78	0.741541	4.38525
2018	2018-12-19	3745.95	1862.58	47886	89.1917	0.492661	43941.3	23.5916	2359.16	0.62979	4.39413
2018	2018-12-20	4134.44	1687.45	53649.2	90.5303	0.492661	44600.8	26.4309	2643.09	0.639286	4.46008
2018	2018-12-21	3896.54	1749.95	51226.9	89.6446	0.492661	44164.4	25.2375	2523.75	0.64769	4.41644
2018	2018-12-22	4014.18	2187.39	40128.3	87.776	0.492661	43243.9	19.7697	1976.97	0.492495	4.32439
2018	2018-12-23	3998.98	2199.95	40272.8	88.5983	0.492661	43648.9	19.8409	1984.09	0.496148	4.36489
2018	2018-12-24	4078.6	1899.94	48787.5	92.6932	0.492661	45666.4	24.0357	2403.57	0.589314	4.56664
2018	2018-12-25	3815.49	1987.41	45552.1	90.5309	0.492661	44601.1	22.4418	2244.18	0.588176	4.46011
2018	2018-12-26	3857.3	1962.49	46887.2	92.0158	0.492661	45332.7	23.0995	2309.95	0.598852	4.53327
2018	2018-12-27	3654.83	2174.96	42595.6	92.6439	0.492661	45642.1	20.9852	2098.52	0.574177	4.56421
2018	2018-12-28	3923.92	2087.44	45939	95.895	0.492661	47243.8	22.6324	2263.24	0.57678	4.72438
2018	2018-12-29	3820.41	1724.96	56886.7	98.1275	0.492661	48343.6	28.0259	2802.59	0.733583	4.83436
2018	2018-12-30	3865.95	2199.95	43158.5	94.9466	0.492661	46776.5	21.2625	2126.25	0.549994	4.67765
2018	2018-12-31	3742.7	1937.57	48976.7	94.8956	0.492661	46751.4	24.1289	2412.89	0.644693	4.67514
2019	2019-01-01	3843.52	1862.58	51252.6	95.4622	0.492661	47030.6	25.2502	2525.02	0.656955	4.70306
2019	2019-01-02	3943.41	1887.58	50767.7	95.8284	0.492661	47210.9	25.0113	2501.13	0.634256	4.72109
2019	2019-01-03	3836.74	1937.57	49829.7	96.5484	0.492661	47565.7	24.5492	2454.92	0.639845	4.75657
2019	2019-01-04	3857.72	1862.58	51651.6	96.2054	0.492661	47396.7	25.4468	2544.68	0.659632	4.73967
2019	2019-01-05	3845.19	2037.58	47063.7	95.8962	0.492661	47244.4	23.1865	2318.65	0.602999	4.72444
2019	2019-01-06	4076.63	1762.46	56357.3	99.3275	0.492661	48934.8	27.7651	2776.51	0.681079	4.89348
2019	2019-01-07	4025.25	1762.46	55330.8	97.5183	0.492661	48043.5	27.2593	2725.93	0.677209	4.80435
2019	2019-01-08	4030.85	2112.43	45973.2	97.115	0.492661	47844.8	22.6492	2264.92	0.561897	4.78448
2019	2019-01-09	4035.3	2050.11	48247.8	98.9134	0.492661	48730.8	23.7698	2376.98	0.589048	4.87308
2019	2019-01-10	3678.92	1949.95	51315.4	100.063	0.492661	49297	25.2811	2528.11	0.687188	4.9297
2019	2019-01-11	3687.37	1849.95	54110.3	100.101	0.492661	49316	26.658	2665.8	0.722956	4.9316
2019	2019-01-12	3661.3	1724.96	57946.2	99.9551	0.492661	49244	28.5479	2854.79	0.779719	4.9244
2019	2019-01-13	3552.95	1712.49	56989	97.5931	0.492661	48080.4	28.0763	2807.63	0.790224	4.80804
2019	2019-01-14	3706.05	1862.58	52170.4	97.1716	0.492661	47872.7	25.7023	2570.23	0.693523	4.78727
2019	2019-01-15	3630.68	1650.01	59668.7	98.4541	0.492661	48504.5	29.3965	2939.65	0.809669	4.85045
2019	2019-01-16	3655.01	1662.51	57482.5	95.5653	0.492661	47081.3	28.3194	2831.94	0.774812	4.70813
2019	2019-01-17	3678.56	1587.44	58733.9	93.2366	0.492661	45934.1	28.9359	2893.59	0.786609	4.59341
2019	2019-01-18	3657.84	1724.96	52794.5	91.0686	0.492661	44866	26.0098	2600.98	0.71107	4.4866
2019	2019-01-19	3728.57	1662.51	54555.6	90.6992	0.492661	44684	26.8774	2687.74	0.720851	4.4684
2019	2019-01-20	3601.01	1962.49	46251.6	90.7685	0.492661	44718.1	22.7864	2278.64	0.632776	4.47181
2019	2019-01-21	3576.03	1875	49728.1	93.2402	0.492661	45935.8	24.4991	2449.91	0.685092	4.59358
2019	2019-01-22	3604.58	1624.99	57439.4	93.3384	0.492661	45984.2	28.2982	2829.82	0.785063	4.59842
2019	2019-01-23	3585.12	1825	51011.4	93.0959	0.492661	45864.8	25.1313	2513.13	0.70099	4.58648
2019	2019-01-24	3600.87	2024.97	46566.3	94.2955	0.492661	46455.8	22.9414	2294.14	0.637108	4.64558
2019	2019-01-25	3599.77	1724.96	56585.1	97.6073	0.492661	48087.4	27.8773	2787.73	0.77442	4.80874
2019	2019-01-26	3602.46	1875	52029.3	97.5549	0.492661	48061.5	25.6328	2563.28	0.711537	4.80615
2019	2019-01-27	3583.97	1712.49	57888.7	99.134	0.492661	48839.5	28.5195	2851.95	0.795754	4.88395
2019	2019-01-28	3470.45	1812.51	53606.7	97.1624	0.492661	47868.2	26.4099	2640.99	0.760994	4.78682
2019	2019-01-29	3448.12	1825	52887.1	96.5191	0.492661	47551.2	26.0554	2605.54	0.755642	4.75512
2019	2019-01-30	3486.18	1700.04	57549	97.8354	0.492661	48199.8	28.3522	2835.22	0.813273	4.81998
2019	2019-01-31	3457.79	1937.57	49893.4	96.6718	0.492661	47626.5	24.5806	2458.06	0.710874	4.76265
2019	2019-02-01	3487.95	1974.98	48494.2	95.7752	0.492661	47184.7	23.8912	2389.12	0.684965	4.71847
2019	2019-02-02	3521.06	1800	54143.8	97.4588	0.492661	48014.2	26.6746	2667.46	0.757572	4.80142
2019	2019-02-03	3464.01	1724.96	56042.1	96.6706	0.492661	47625.9	27.6098	2760.98	0.797046	4.76259
2019	2019-02-04	3459.15	1837.48	52549.5	96.5589	0.492661	47570.8	25.8891	2588.91	0.748423	4.75708
2019	2019-02-05	3466.36	1837.48	52595.8	96.644	0.492661	47612.8	25.9119	2591.19	0.747526	4.76128
2019	2019-02-06	3413.77	2050.11	47161.5	96.6865	0.492661	47633.7	23.2347	2323.47	0.680616	4.76337
2019	2019-02-07	3399.47	2174.96	45644.1	99.2743	0.492661	48908.6	22.4871	2248.71	0.661488	4.89086
2019	2019-02-08	3666.78	2037.58	49574.1	101.011	0.492661	49764.4	24.4233	2442.33	0.666068	4.97644
2019	2019-02-09	3671.2	1875	54094.9	101.428	0.492661	49969.6	26.6505	2665.05	0.725933	4.99696
2019	2019-02-10	3690.19	1749.95	58252	101.938	0.492661	50221	28.6985	2869.85	0.777698	5.0221
2019	2019-02-11	3648.43	1812.51	56414.3	102.251	0.492661	50375.3	27.7932	2779.32	0.761784	5.03753
2019	2019-02-12	3653.53	1600	64117	102.587	0.492661	50540.8	31.588	3158.8	0.864588	5.05408
2019	2019-02-13	3632.07	1912.45	52946.3	101.257	0.492661	49885.5	26.0846	2608.46	0.718174	4.98855
2019	2019-02-14	3616.88	1762.46	57181.3	100.78	0.492661	49650.3	28.171	2817.1	0.778877	4.96503
2019	2019-02-15	3620.81	1587.44	61854.1	98.1898	0.492661	48374.3	30.4731	3047.31	0.841611	4.83743
2019	2019-02-16	3629.79	1875	50808.2	95.2653	0.492661	46933.5	25.0312	2503.12	0.689606	4.69335
2019	2019-02-17	3673.84	1987.41	48209	95.8113	0.492661	47202.5	23.7507	2375.07	0.646483	4.72025
2019	2019-02-18	3915.71	1937.57	50575.9	97.9941	0.492661	48277.9	24.9168	2491.68	0.636328	4.82779
2019	2019-02-19	3947.09	1949.95	50728.4	98.918	0.492661	48733.1	24.992	2499.2	0.633173	4.87331
2019	2019-02-20	3999.82	1624.99	62522	101.598	0.492661	50053.2	30.8022	3080.22	0.770089	5.00532
2019	2019-02-21	3954.12	1487.48	66756.8	99.2995	0.492661	48921	32.8885	3288.85	0.831754	4.8921
2019	2019-02-22	4005.53	2012.52	48248.6	97.1014	0.492661	47838.1	23.7702	2377.02	0.593436	4.78381
2019	2019-02-23	4142.53	1787.49	56201.6	100.46	0.492661	49492.6	27.6883	2768.83	0.668392	4.94926
2019	2019-02-24	3810.43	1712.49	58233.2	99.7239	0.492661	49130.1	28.6893	2868.93	0.752915	4.91301
2019	2019-02-25	3882.7	1787.49	54565.2	97.5346	0.492661	48051.6	26.8822	2688.22	0.692359	4.80516
2019	2019-02-26	3854.36	2012.52	47869.6	96.3386	0.492661	47462.3	23.5835	2358.35	0.611866	4.74623
2019	2019-02-27	3851.05	1762.46	54923.1	96.7997	0.492661	47689.5	27.0585	2705.85	0.702626	4.76895
2019	2019-02-28	3854.79	1875	52181.3	97.84	0.492661	48202	25.7077	2570.77	0.666904	4.8202
2019	2019-03-01	3859.58	2024.97	49789.8	100.823	0.492661	49671.7	24.5295	2452.95	0.635549	4.96717
2019	2019-03-02	3864.42	1650.01	61087.8	100.796	0.492661	49658.2	30.0956	3009.56	0.778789	4.96582
2019	2019-03-03	3847.18	1825	54628	99.6962	0.492661	49116.5	26.9131	2691.31	0.699555	4.91165
2019	2019-03-04	3761.56	1712.49	58706.2	100.534	0.492661	49529.2	28.9223	2892.23	0.768892	4.95292
2019	2019-03-05	3896.38	1862.58	53633.8	99.8974	0.492661	49215.6	26.4233	2642.33	0.678151	4.92156
2019	2019-03-06	3903.94	1600	61674.6	98.6794	0.492661	48615.6	30.3847	3038.47	0.778309	4.86156
2019	2019-03-07	3911.48	1774.97	54854.8	97.3657	0.492661	47968.3	27.0248	2702.48	0.69091	4.79683
2019	2019-03-08	3901.13	1825	52897.5	96.538	0.492661	47560.6	26.0605	2606.05	0.668025	4.75606
2019	2019-03-09	3963.31	1724.96	55036.6	94.9362	0.492661	46771.4	27.1144	2711.44	0.684135	4.67714
2019	2019-03-10	3951.6	1700.04	56155.3	95.4661	0.492661	47032.5	27.6656	2766.56	0.70011	4.70325
2019	2019-03-11	3905.23	1774.97	53209.7	94.4458	0.492661	46529.8	26.2144	2621.44	0.671264	4.65298
2019	2019-03-12	3909.16	1787.49	53075.6	94.872	0.492661	46739.8	26.1483	2614.83	0.668899	4.67398
2019	2019-03-13	3906.72	1687.45	55844.3	94.2343	0.492661	46425.6	27.5123	2751.23	0.704232	4.64256
2019	2019-03-14	3924.37	1937.57	48955	94.8537	0.492661	46730.7	24.1183	2411.83	0.614577	4.67307
2019	2019-03-15	3960.91	1912.45	50223.9	96.0507	0.492661	47320.5	24.7434	2474.34	0.624689	4.73205
2019	2019-03-16	4048.73	2037.58	47442.3	96.6675	0.492661	47624.4	23.373	2337.3	0.577292	4.76244
2019	2019-03-17	4025.23	1825	54257.1	99.0194	0.492661	48783.1	26.7304	2673.04	0.664072	4.87831
2019	2019-03-18	4032.51	2012.52	49651.5	99.9248	0.492661	49229.1	24.4614	2446.14	0.606605	4.92291
2019	2019-03-19	4071.19	2174.96	46759.9	101.701	0.492661	50104.2	23.0368	2303.68	0.565849	5.01042
2019	2019-03-20	4087.48	2012.52	51989.7	104.63	0.492661	51547.3	25.6133	2561.33	0.626629	5.15473
2019	2019-03-21	4029.33	1787.49	59902.8	107.075	0.492661	52752	29.5118	2951.18	0.732425	5.2752
2019	2019-03-22	4023.97	2012.52	52602.7	105.864	0.492661	52155.2	25.9153	2591.53	0.644024	5.21552
2019	2019-03-23	4035.83	1812.51	58800.4	106.576	0.492661	52505.9	28.9687	2896.87	0.717788	5.25059
2019	2019-03-24	4022.17	1875	55888	104.79	0.492661	51626	27.5339	2753.39	0.684552	5.1626
2019	2019-03-25	3963.07	1849.95	57206.7	105.83	0.492661	52138.1	28.1836	2818.36	0.711155	5.21381
2019	2019-03-26	3985.08	1675.04	62835.2	105.252	0.492661	51853.4	30.9565	3095.65	0.77681	5.18534
2019	2019-03-27	4087.07	1862.58	54771.5	102.016	0.492661	50259.6	26.9838	2698.38	0.660224	5.02596
2019	2019-03-28	4069.11	1825	55639.3	101.542	0.492661	50025.8	27.4113	2741.13	0.673645	5.00258
2019	2019-03-29	4098.37	1837.48	55777.3	102.49	0.492661	50492.9	27.4793	2747.93	0.670494	5.04929
2019	2019-03-30	4106.66	1737.45	58599.8	101.814	0.492661	50160	28.8699	2886.99	0.703001	5.016
2019	2019-03-31	4105.4	1737.45	58629.4	101.866	0.492661	50185.3	28.8844	2888.44	0.703571	5.01853
2019	2019-04-01	4158.18	1700.04	59251.4	100.73	0.492661	49625.6	29.1909	2919.09	0.702011	4.96256
2019	2019-04-02	4879.88	1962.49	50685.4	99.4699	0.492661	49005	24.9708	2497.08	0.511709	4.9005
2019	2019-04-03	4973.02	1774.97	57311.4	101.726	0.492661	50116.6	28.2351	2823.51	0.567766	5.01166
2019	2019-04-04	4922.8	1749.95	57698.1	100.969	0.492661	49743.5	28.4257	2842.57	0.577429	4.97435
2019	2019-04-05	5036.68	1974.98	50791.7	100.313	0.492661	49420.3	25.0231	2502.31	0.496818	4.94203
2019	2019-04-06	5059.82	1737.45	58339.4	101.362	0.492661	49937.1	28.7416	2874.16	0.568035	4.99371
2019	2019-04-07	5198.9	1762.46	57481.1	101.308	0.492661	49910.6	28.3187	2831.87	0.544706	4.99106
2019	2019-04-08	5289.77	1849.95	54857.9	101.484	0.492661	49997.4	27.0264	2702.64	0.510918	4.99974
2019	2019-04-09	5204.96	1650.01	62219.5	102.663	0.492661	50578.1	30.6531	3065.31	0.588922	5.05781
2019	2019-04-10	5324.55	1849.95	54128.7	100.135	0.492661	49332.8	26.6671	2666.71	0.500833	4.93328
2019	2019-04-11	5064.49	1962.49	51319	100.713	0.492661	49617.6	25.2829	2528.29	0.49922	4.96176
2019	2019-04-12	5089.54	1887.58	54245	102.392	0.492661	50444.6	26.7244	2672.44	0.525085	5.04446
2019	2019-04-13	5096.59	1687.45	60251	101.67	0.492661	50089.1	29.6833	2968.33	0.582416	5.00891
2019	2019-04-14	5167.72	1525.04	66388.5	101.245	0.492661	49879.4	32.7071	3270.71	0.632911	4.98794
2019	2019-04-15	5067.11	1812.51	54780.9	99.2907	0.492661	48916.7	26.9884	2698.84	0.53262	4.89167
2019	2019-04-16	5235.56	1812.51	54586	98.9375	0.492661	48742.7	26.8924	2689.24	0.51365	4.87427
2019	2019-04-17	5251.94	1724.96	58078.2	100.183	0.492661	49356.2	28.6129	2861.29	0.544807	4.93562
2019	2019-04-18	5298.39	1862.58	53222.2	99.1308	0.492661	48837.9	26.2205	2622.05	0.494878	4.88379
2019	2019-04-19	5303.81	1899.94	51727.7	98.2793	0.492661	48418.4	25.4842	2548.42	0.480489	4.84184
2019	2019-04-20	5337.89	1637.55	60044.6	98.3263	0.492661	48441.6	29.5817	2958.17	0.554183	4.84416
2019	2019-04-21	5314.53	2024.97	48333.8	97.8748	0.492661	48219.1	23.8122	2381.22	0.448059	4.82191
2019	2019-04-22	5399.37	1675.04	60725.5	101.718	0.492661	50112.4	29.9171	2991.71	0.554086	5.01124
2019	2019-04-23	5572.36	1449.98	69300.8	100.484	0.492661	49504.8	34.1418	3414.18	0.612699	4.95048
2019	2019-04-24	5464.87	2037.58	47837.4	97.4726	0.492661	48021	23.5676	2356.76	0.431257	4.8021
2019	2019-04-25	5210.52	1787.49	55835.4	99.8052	0.492661	49170.2	27.508	2750.8	0.527932	4.91702
2019	2019-04-26	5279.35	1887.58	52483.1	99.0662	0.492661	48806.1	25.8564	2585.64	0.489765	4.88061
2019	2019-04-27	5268.29	1712.49	57705.3	98.8198	0.492661	48684.7	28.4292	2842.92	0.539628	4.86847
2019	2019-04-28	5285.14	2037.58	48723.2	99.2774	0.492661	48910.2	24.004	2400.4	0.45418	4.89102
2019	2019-04-29	5247.35	2037.58	48739.6	99.3109	0.492661	48926.7	24.0121	2401.21	0.457605	4.89267
2019	2019-04-30	5350.73	1749.95	58353.7	102.116	0.492661	50308.7	28.7486	2874.86	0.537284	5.03087
2019	2019-05-01	5402.7	2137.51	48853.8	104.426	0.492661	51446.5	24.0684	2406.84	0.445488	5.14465
2019	2019-05-02	5505.28	2300.03	45720	105.157	0.492661	51806.9	22.5245	2252.45	0.409143	5.18069
2019	2019-05-03	5768.29	1899.94	57441.6	109.135	0.492661	53766.8	28.2993	2829.93	0.490601	5.37668
2019	2019-05-04	5831.17	1650.01	66166.3	109.175	0.492661	53786.4	32.5976	3259.76	0.559023	5.37864
2019	2019-05-05	5795.71	1612.47	67620.3	109.036	0.492661	53717.7	33.3139	3331.39	0.574803	5.37177
2019	2019-05-06	5746.81	1887.58	56332.9	106.333	0.492661	52386.2	27.7531	2775.31	0.48293	5.23862
2019	2019-05-07	5829.5	1587.44	66719	105.913	0.492661	52179	32.8699	3286.99	0.563854	5.2179
2019	2019-05-08	5982.46	1899.94	55404.4	105.265	0.492661	51859.9	27.2956	2729.56	0.45626	5.18599
2019	2019-05-09	6174.53	1875	55554.1	104.164	0.492661	51317.5	27.3693	2736.93	0.443262	5.13175
2019	2019-05-10	6378.85	1562.5	65013	101.583	0.492661	50045.9	32.0294	3202.94	0.502119	5.00459
2019	2019-05-11	7204.77	1624.99	61265.5	99.5557	0.492661	49047.3	30.1831	3018.31	0.418933	4.90473
2019	2019-05-12	6972.37	1974.98	50429.3	99.597	0.492661	49067.6	24.8446	2484.46	0.356329	4.90676
2019	2019-05-13	7814.92	2087.44	49121.4	102.538	0.492661	50516.6	24.2002	2420.02	0.309667	5.05166
2019	2019-05-14	7994.42	1899.94	54809.3	104.134	0.492661	51303	27.0025	2700.25	0.337766	5.1303
2019	2019-05-15	8205.17	1862.58	57263	106.657	0.492661	52545.9	28.2113	2821.13	0.343823	5.25459
2019	2019-05-16	7884.91	1825	58241.3	106.291	0.492661	52365.3	28.6933	2869.33	0.363901	5.23653
2019	2019-05-17	7343.9	1887.58	56061.8	105.821	0.492661	52134.1	27.6195	2761.95	0.376088	5.21341
2019	2019-05-18	7271.21	1912.45	56703.2	108.442	0.492661	53425.2	27.9355	2793.55	0.384193	5.34252
2019	2019-05-19	8197.69	2037.58	54356.1	110.755	0.492661	54564.7	26.7791	2677.91	0.326667	5.45647
2019	2019-05-20	7978.31	2012.52	55262	111.216	0.492661	54791.8	27.2255	2722.55	0.341243	5.47918
2019	2019-05-21	7963.33	1912.45	57803	110.545	0.492661	54461.5	28.4773	2847.73	0.357606	5.44615
2019	2019-05-22	7680.07	2087.44	52981	110.595	0.492661	54485.7	26.1017	2610.17	0.339863	5.44857
2019	2019-05-23	7881.85	1974.98	56906.9	112.39	0.492661	55370.4	28.0359	2803.59	0.355702	5.53704
2019	2019-05-24	7987.37	1912.45	59383.3	113.568	0.492661	55950.4	29.2559	2925.59	0.366276	5.59504
2019	2019-05-25	8052.54	1749.95	64983.3	113.718	0.492661	56024.3	32.0148	3201.48	0.397574	5.60243
2019	2019-05-26	8673.22	2062.56	54458.9	112.325	0.492661	55338.2	26.8298	2682.98	0.309341	5.53382
2019	2019-05-27	8805.78	2087.44	53879.3	112.47	0.492661	55409.5	26.5442	2654.42	0.301441	5.54095
2019	2019-05-28	8719.96	2050.11	55130.7	113.024	0.492661	55682.7	27.1608	2716.08	0.311478	5.56827
2019	2019-05-29	8659.49	2174.96	52456.1	114.09	0.492661	56207.8	25.8431	2584.31	0.298437	5.62078
2019	2019-05-30	8319.47	2000	57372.7	114.745	0.492661	56530.6	28.2653	2826.53	0.339749	5.65306
2019	2019-05-31	8574.5	1462.46	78629	114.992	0.492661	56652.1	38.7375	3873.75	0.451775	5.66521
2019	2019-06-01	8564.02	1887.58	59651.1	112.596	0.492661	55472	29.3878	2938.78	0.343154	5.5472
2019	2019-06-02	8742.96	1637.55	70469.7	115.398	0.492661	56852.1	34.7177	3471.77	0.397093	5.68521
2019	2019-06-03	8209	1487.48	76216.2	113.37	0.492661	55853.1	37.5488	3754.88	0.45741	5.58531
2019	2019-06-04	7707.77	1924.93	57029.3	109.777	0.492661	54083	28.0961	2809.61	0.364517	5.4083
2019	2019-06-05	7824.23	2000	55233.7	110.467	0.492661	54423	27.2115	2721.15	0.347785	5.4423
2019	2019-06-06	7822.02	1962.49	56467.9	110.818	0.492661	54595.7	27.8195	2781.95	0.355657	5.45957
2019	2019-06-07	8043.95	1974.98	56786	112.151	0.492661	55252.6	27.9763	2797.63	0.347792	5.52526
2019	2019-06-08	7954.13	1549.99	75315.4	116.738	0.492661	57512.3	37.105	3710.5	0.466488	5.75123
2019	2019-06-09	7688.08	1837.48	61832.8	113.617	0.492661	55974.6	30.4626	3046.26	0.396232	5.59746
2019	2019-06-10	8000.33	1962.49	58786	115.367	0.492661	56837	28.9616	2896.16	0.362005	5.6837
2019	2019-06-11	7927.71	1787.49	66912.5	119.605	0.492661	58924.9	32.9652	3296.52	0.415822	5.89249
2019	2019-06-12	8145.86	1637.55	72240	118.297	0.492661	58280.3	35.5899	3558.99	0.436907	5.82803
2019	2019-06-13	8230.92	1887.58	60900.8	114.955	0.492661	56634.1	30.0035	3000.35	0.364521	5.66341
2019	2019-06-14	8693.83	2112.43	54068.5	114.216	0.492661	56269.7	26.6375	2663.75	0.306395	5.62697
2019	2019-06-15	8838.38	1825	63163.3	115.273	0.492661	56790.7	31.1181	3111.81	0.35208	5.67907
2019	2019-06-16	8994.49	1624.99	72359.3	117.583	0.492661	57928.6	35.6486	3564.86	0.396339	5.79286
2019	2019-06-17	9320.35	1662.51	69475.4	115.504	0.492661	56904.2	34.2278	3422.78	0.367238	5.69042
2019	2019-06-18	9081.76	2037.58	55278.7	112.635	0.492661	55490.9	27.2337	2723.37	0.299872	5.54909
2019	2019-06-19	9273.52	2212.39	51846.2	114.704	0.492661	56510.3	25.5426	2554.26	0.275436	5.65103
2019	2019-06-20	9527.16	1800	66493.4	119.688	0.492661	58965.7	32.7587	3275.87	0.343846	5.89657
2019	2019-06-21	10144.6	1662.51	71414.2	118.727	0.492661	58492.1	35.183	3518.3	0.346817	5.84921
2019	2019-06-22	10701.7	1762.46	65042.9	114.635	0.492661	56476.5	32.0441	3204.41	0.29943	5.64765
2019	2019-06-23	10855.4	2262.44	50394.9	114.015	0.492661	56171	24.8276	2482.76	0.228713	5.6171
2019	2019-06-24	11011.1	2212.39	54080.2	119.646	0.492661	58945.2	26.6432	2664.32	0.241967	5.89452
2019	2019-06-25	11790.9	1825	68213.8	124.49	0.492661	61331.6	33.6063	3360.63	0.285019	6.13316
2019	2019-06-26	13016.2	2062.56	59405.7	122.528	0.492661	60364.9	29.2669	2926.69	0.224849	6.03649
2019	2019-06-27	11182.8	1774.97	68240.6	121.125	0.492661	59673.7	33.6195	3361.95	0.300636	5.96737
2019	2019-06-28	12407.3	2037.58	59784.8	121.817	0.492661	60014.3	29.4537	2945.37	0.237389	6.00143
2019	2019-06-29	11959.4	2174.96	58105.2	126.377	0.492661	62261	28.6262	2862.62	0.239362	6.2261
2019	2019-06-30	10817.2	1899.94	69135.3	131.353	0.492661	64712.4	34.0603	3406.03	0.314873	6.47124
2019	2019-07-01	10583.1	1787.49	72311.4	129.256	0.492661	63679.3	35.6251	3562.51	0.336621	6.36793
2019	2019-07-02	10801.7	1974.98	64068.7	126.535	0.492661	62338.7	31.5642	3156.42	0.292215	6.23387
2019	2019-07-03	11961.3	2150.02	60019.7	129.044	0.492661	63574.9	29.5694	2956.94	0.247209	6.35749
2019	2019-07-04	11215.4	2087.44	62806.7	131.105	0.492661	64590.5	30.9424	3094.24	0.275892	6.45905
2019	2019-07-05	10978.5	2362.51	56781.4	134.147	0.492661	66089	27.974	2797.4	0.254808	6.6089
2019	2019-07-06	11208.6	2224.97	61646.9	137.163	0.492661	67574.7	30.3711	3037.11	0.270963	6.75747
2019	2019-07-07	11450.8	1912.45	71930.5	137.564	0.492661	67772.3	35.4374	3543.74	0.309474	6.77723
2019	2019-07-08	12286	2224.97	61847.3	137.608	0.492661	67794.3	30.4698	3046.98	0.248005	6.77943
2019	2019-07-09	12573.8	1924.93	73605	141.684	0.492661	69802.4	36.2623	3626.23	0.288396	6.98024
2019	2019-07-10	12156.5	1612.47	88457.7	142.635	0.492661	70270.9	43.5797	4357.97	0.358488	7.02709
2019	2019-07-11	11358.7	1612.47	86600.5	139.641	0.492661	68795.6	42.6647	4266.47	0.375614	6.87956
2019	2019-07-12	11816	2050.11	66943.2	137.241	0.492661	67613.4	32.9803	3298.03	0.279116	6.76134
2019	2019-07-13	11392.4	1762.46	77716.1	136.972	0.492661	67480.6	38.2877	3828.77	0.336082	6.74806
2019	2019-07-14	10256.1	1812.51	74425.2	134.896	0.492661	66458.1	36.6664	3666.64	0.35751	6.64581
2019	2019-07-15	10895.1	1825	74694.4	136.317	0.492661	67158.3	36.799	3679.9	0.337758	6.71583
2019	2019-07-16	9477.64	2024.97	66627.6	134.919	0.492661	66469.5	32.8248	3282.48	0.34634	6.64695
2019	2019-07-17	9693.8	1662.51	82416.2	137.018	0.492661	67503.4	40.6033	4060.33	0.418858	6.75034
2019	2019-07-18	10666.5	1512.48	90899.5	137.483	0.492661	67732.8	44.7827	4478.27	0.419845	6.77328
2019	2019-07-19	10530.7	1475.05	92425.4	136.332	0.492661	67165.5	45.5345	4553.45	0.432396	6.71655
2019	2019-07-20	10767.1	2212.39	58789.4	130.065	0.492661	64078.1	28.9633	2896.33	0.268997	6.40781
2019	2019-07-21	10599.1	1862.58	72394	134.84	0.492661	66430.4	35.6657	3566.57	0.336497	6.64304
2019	2019-07-22	10343.1	1974.98	68509.6	135.305	0.492661	66659.7	33.752	3375.2	0.326324	6.66597
2019	2019-07-23	9900.77	1787.49	76557.6	136.846	0.492661	67418.7	37.717	3771.7	0.38095	6.74187
2019	2019-07-24	9811.93	1737.45	77213	134.154	0.492661	66092.4	38.0399	3803.99	0.38769	6.60924
2019	2019-07-25	9911.84	1875	71884.7	134.784	0.492661	66402.8	35.4148	3541.48	0.357298	6.64028
2019	2019-07-26	9870.3	2074.93	66745.3	138.492	0.492661	68229.5	32.8828	3288.28	0.333149	6.82295
2019	2019-07-27	9477.68	1899.94	76177.3	144.732	0.492661	71303.9	37.5296	3752.96	0.395979	7.13039
2019	2019-07-28	9552.86	2187.39	64547.1	141.189	0.492661	69558.6	31.7999	3179.99	0.332883	6.95586
2019	2019-07-29	9519.15	2100.11	68790.4	144.467	0.492661	71173.4	33.8904	3389.04	0.356024	7.11734
2019	2019-07-30	9607.42	1774.97	82031.5	145.604	0.492661	71733.4	40.4138	4041.38	0.420652	7.17334
2019	2019-07-31	10085.6	2137.51	68000.3	145.352	0.492661	71609.1	33.5011	3350.11	0.332167	7.16091
2019	2019-08-01	10399.7	1774.97	84243.9	149.531	0.492661	73668	41.5037	4150.37	0.399087	7.3668
2019	2019-08-02	10518.2	2112.43	70244.6	148.387	0.492661	73104.4	34.6068	3460.68	0.329019	7.31044
2019	2019-08-03	10821.7	2162.42	68768.1	148.706	0.492661	73261.5	33.8794	3387.94	0.313068	7.32615
2019	2019-08-04	10970.2	2087.44	72536.2	151.415	0.492661	74596.3	35.7358	3573.58	0.325754	7.45963
2019	2019-08-05	11805.7	1787.49	84068.6	150.272	0.492661	74033	41.4174	4141.74	0.350827	7.4033
2019	2019-08-06	11478.2	2012.52	73896.7	148.719	0.492661	73268	36.4061	3640.61	0.317177	7.3268
2019	2019-08-07	11942	1912.45	80242.3	153.46	0.492661	75603.6	39.5323	3953.23	0.331037	7.56036
2019	2019-08-08	11966.4	1774.97	86298.4	153.177	0.492661	75464.5	42.5159	4251.59	0.355294	7.54645
2019	2019-08-09	11862.9	1837.48	84421.1	155.122	0.492661	76422.8	41.591	4159.1	0.350596	7.64228
2019	2019-08-10	11354	1887.58	81704.5	154.224	0.492661	75980.3	40.2527	4025.27	0.354523	7.59803
2019	2019-08-11	11523.6	1912.45	80202.7	153.384	0.492661	75566.3	39.5128	3951.28	0.342887	7.55663
2019	2019-08-12	11382.6	1662.51	92409	153.631	0.492661	75688.1	45.5264	4552.64	0.399964	7.56881
2019	2019-08-13	10895.8	1962.49	77597	152.284	0.492661	75024.3	38.2291	3822.91	0.350859	7.50243
2019	2019-08-14	10051.7	1899.94	79800.8	151.617	0.492661	74695.6	39.3148	3931.48	0.391126	7.46956
2019	2019-08-15	10311.5	1962.49	77141	151.389	0.492661	74583.4	38.0044	3800.44	0.368562	7.45834
2019	2019-08-16	10374.3	1837.48	83538.3	153.5	0.492661	75623.7	41.1561	4115.61	0.396711	7.56237
2019	2019-08-17	10231.7	1600	95886.2	153.418	0.492661	75583.1	47.2394	4723.94	0.461695	7.55831
2019	2019-08-18	10345.8	1574.94	95226.9	149.977	0.492661	73887.8	46.9146	4691.46	0.453465	7.38878
2019	2019-08-19	10916.1	2037.58	71660.1	146.013	0.492661	71935.2	35.3042	3530.42	0.323415	7.19352
2019	2019-08-20	10763.2	1912.45	78842.8	150.783	0.492661	74285	38.8428	3884.28	0.360884	7.4285
2019	2019-08-21	10138	1700.04	88563.6	150.562	0.492661	74175.9	43.6319	4363.19	0.430378	7.41759
2019	2019-08-22	10131.1	1762.46	84281.3	148.542	0.492661	73181.1	41.5222	4152.22	0.40985	7.31811
2019	2019-08-23	10408	1912.45	76624.1	146.54	0.492661	72194.5	37.7497	3774.97	0.3627	7.21945
2019	2019-08-24	10160	2000	73888.2	147.776	0.492661	72803.8	36.4019	3640.19	0.358288	7.28038
2019	2019-08-25	10138.5	1937.57	78869.3	152.815	0.492661	75285.8	38.8559	3885.59	0.38325	7.52858
2019	2019-08-26	10370.8	1712.49	91877.1	157.339	0.492661	77514.8	45.2643	4526.43	0.436458	7.75148
2019	2019-08-27	10185.5	1687.45	90907	153.401	0.492661	75574.7	44.7864	4478.64	0.439707	7.55747
2019	2019-08-28	9754.42	1887.58	79812.1	150.652	0.492661	74220.4	39.3203	3932.03	0.403103	7.42204
2019	2019-08-29	9510.2	2062.56	74078.6	152.792	0.492661	75274.7	36.4957	3649.57	0.383753	7.52747
2019	2019-08-30	9598.17	2000	78130.6	156.261	0.492661	76983.9	38.4919	3849.19	0.401034	7.69839
2019	2019-08-31	9630.66	2074.93	75767.7	157.213	0.492661	77452.6	37.3278	3732.78	0.387594	7.74526
2019	2019-09-01	9757.97	1787.49	88400.6	158.015	0.492661	77847.9	43.5516	4355.16	0.446318	7.78479
2019	2019-09-02	10346.8	1862.58	84398.4	157.199	0.492661	77445.9	41.5798	4157.98	0.401863	7.74459
2019	2019-09-03	10623.5	2050.11	78121.4	160.158	0.492661	78903.6	38.4874	3848.74	0.362284	7.89036
2019	2019-09-04	10594.5	1700.04	97498	165.75	0.492661	81658.8	48.0335	4803.35	0.453382	8.16588
2019	2019-09-05	10575.5	2062.56	79807.5	164.608	0.492661	81096	39.3181	3931.81	0.371783	8.1096
2019	2019-09-06	10353.3	1974.98	84013.5	165.925	0.492661	81745	41.3902	4139.02	0.399778	8.1745
2019	2019-09-07	10517.3	1875	89006.3	166.887	0.492661	82218.7	43.85	4385	0.416934	8.22187
2019	2019-09-08	10441.3	2212.39	74904.4	165.718	0.492661	81642.7	36.9025	3690.25	0.353429	8.16427
2019	2019-09-09	10335	1825	93753.6	171.101	0.492661	84294.7	46.1888	4618.88	0.446917	8.42947
2019	2019-09-10	10116	2275.03	74962.7	170.542	0.492661	84019.4	36.9312	3693.12	0.365078	8.40194
2019	2019-09-11	10178.4	2300.03	75325.1	173.25	0.492661	85353.5	37.1098	3710.98	0.364595	8.53535
2019	2019-09-12	10410.1	1974.98	91452.7	180.618	0.492661	88983.4	45.0552	4505.52	0.432802	8.89834
2019	2019-09-13	10360.5	1875	95697.7	179.433	0.492661	88399.8	47.1466	4714.66	0.455059	8.83998
2019	2019-09-14	10358	1937.57	92124.7	178.498	0.492661	87939	45.3863	4538.63	0.438174	8.7939
2019	2019-09-15	10347.7	1837.48	98871.9	181.676	0.492661	89504.6	48.7104	4871.04	0.470736	8.95046
2019	2019-09-16	10276.8	2037.58	87992.8	179.293	0.492661	88330.6	43.3507	4335.07	0.421831	8.83306
2019	2019-09-17	10241.3	1849.95	99708.5	184.456	0.492661	90874.2	49.1225	4912.25	0.479653	9.08742
2019	2019-09-18	10198.2	2174.96	83435.8	181.47	0.492661	89403.2	41.1056	4110.56	0.403065	8.94032
2019	2019-09-19	10266.4	1849.95	98717.3	182.622	0.492661	89970.8	48.6342	4863.42	0.473721	8.99708
2019	2019-09-20	10181.6	1887.58	97137.3	183.355	0.492661	90331.8	47.8558	4785.58	0.47002	9.03318
2019	2019-09-21	10019.7	2074.93	89369.3	185.435	0.492661	91356.6	44.0288	4402.88	0.439422	9.13566
2019	2019-09-22	10070.4	2074.93	90226.1	187.213	0.492661	92232.4	44.4509	4445.09	0.441402	9.22324
2019	2019-09-23	9729.32	1424.95	133585	190.353	0.492661	93779.5	65.8124	6581.24	0.676433	9.37795
2019	2019-09-24	8620.57	1962.49	92686.8	181.897	0.492661	89613.8	45.6632	4566.32	0.529701	8.96138
2019	2019-09-25	8486.99	1949.95	94019.3	183.333	0.492661	90321.1	46.3197	4631.97	0.545773	9.03211
2019	2019-09-26	8118.97	2137.51	84289.2	180.169	0.492661	88762.5	41.5261	4152.61	0.51147	8.87625
2019	2019-09-27	8251.85	1650.01	111695	184.298	0.492661	90796.6	55.0278	5502.78	0.666855	9.07966
2019	2019-09-28	8245.92	1987.41	91882.6	182.609	0.492661	89964.2	45.267	4526.7	0.548963	8.99642
2019	2019-09-29	8104.19	1700.04	107819	183.297	0.492661	90303.2	53.1183	5311.83	0.655443	9.03032
2019	2019-09-30	8293.87	1624.99	110641	179.79	0.492661	88575.5	54.5084	5450.84	0.657213	8.85755
2019	2019-10-01	8343.28	1787.49	102952	184.025	0.492661	90661.8	50.7202	5072.02	0.607918	9.06618
2019	2019-10-02	8393.04	1849.95	99096.7	183.324	0.492661	90316.5	48.8211	4882.11	0.581685	9.03165
2019	2019-10-03	8259.99	1837.48	99975.5	183.704	0.492661	90503.7	49.2541	4925.41	0.596297	9.05037
2019	2019-10-04	8205.94	1837.48	98530.1	181.048	0.492661	89195.2	48.542	4854.2	0.591547	8.91952
2019	2019-10-05	8151.5	1974.98	93002.4	183.678	0.492661	90491.2	45.8187	4581.87	0.562089	9.04912
2019	2019-10-06	7988.16	1862.58	98464.3	183.398	0.492661	90353.1	48.5096	4850.96	0.607269	9.03531
2019	2019-10-07	8245.62	1937.57	95821.7	185.661	0.492661	91468	47.2077	4720.77	0.572518	9.1468
2019	2019-10-08	8228.78	2024.97	93878	190.1	0.492661	93655.2	46.2501	4625.01	0.562052	9.36552
2019	2019-10-09	8595.74	1724.96	112145	193.446	0.492661	95303.5	55.2496	5524.96	0.642755	9.53035
2019	2019-10-10	8586.47	2024.97	94583.3	191.529	0.492661	94358.8	46.5975	4659.75	0.542685	9.43588
2019	2019-10-11	8321.76	1949.95	99699.7	194.409	0.492661	95778.1	49.1182	4911.82	0.590238	9.57781
2019	2019-10-12	8336.56	1662.51	118186	196.486	0.492661	96800.9	58.2257	5822.57	0.698439	9.68009
2019	2019-10-13	8321.01	1774.97	108352	192.322	0.492661	94749.5	53.3808	5338.08	0.641519	9.47495
2019	2019-10-14	8374.69	1687.45	113456	191.452	0.492661	94320.8	55.8956	5589.56	0.667435	9.43208
2019	2019-10-15	8205.37	1912.45	98410.9	188.206	0.492661	92721.9	48.4833	4848.33	0.590873	9.27219
2019	2019-10-16	8047.53	1787.49	104625	187.016	0.492661	92135.7	51.5448	5154.48	0.640505	9.21357
2019	2019-10-17	8103.91	1875	100438	188.322	0.492661	92779	49.4821	4948.21	0.610596	9.2779
2019	2019-10-18	7973.21	2000	93158.6	186.317	0.492661	91791.3	45.8957	4589.57	0.575624	9.17913
2019	2019-10-19	7988.56	1774.97	105327	186.953	0.492661	92104.7	51.8907	5189.07	0.649563	9.21047
2019	2019-10-20	8222.08	1825	103292	188.508	0.492661	92870.6	50.888	5088.8	0.618918	9.28706
2019	2019-10-21	8243.72	1987.41	95170	189.142	0.492661	93183	46.8866	4688.66	0.568755	9.3183
2019	2019-10-22	8078.2	2112.43	91576.9	193.45	0.492661	95305.1	45.1164	4511.64	0.558495	9.53051
2019	2019-10-23	7514.67	2100.11	93463.7	196.284	0.492661	96701.3	46.0459	4604.59	0.612747	9.67013
2019	2019-10-24	7493.49	1662.51	120848	200.911	0.492661	98980.9	59.537	5953.7	0.794517	9.89809
2019	2019-10-25	8660.7	1724.96	115345	198.966	0.492661	98023	56.8261	5682.61	0.656137	9.8023
2019	2019-10-26	9244.97	1749.95	112092	196.155	0.492661	96638.2	55.2234	5522.34	0.597334	9.66382
2019	2019-10-27	9551.71	1437.47	137068	197.031	0.492661	97069.7	67.5281	6752.81	0.706974	9.70697
2019	2019-10-28	9256.15	1675.04	114836	192.355	0.492661	94765.9	56.5752	5657.52	0.611218	9.47659
2019	2019-10-29	9427.69	1662.51	113662	188.964	0.492661	93095.5	55.997	5599.7	0.593963	9.30955
2019	2019-10-30	9205.73	1675.04	109583	183.556	0.492661	90430.9	53.9872	5398.72	0.586453	9.04309
2019	2019-10-31	9199.58	1650.01	108111	178.384	0.492661	87883	53.262	5326.2	0.578961	8.7883
2019	2019-11-01	9261.1	1624.99	109598	178.096	0.492661	87741	53.9949	5399.49	0.583028	8.7741
2019	2019-11-02	9324.72	1675.04	105348	176.463	0.492661	86936.3	51.901	5190.1	0.556596	8.69363
2019	2019-11-03	9235.35	1724.96	101576	175.215	0.492661	86321.7	50.0426	5004.26	0.541859	8.63217
2019	2019-11-04	9412.61	1650.01	108810	179.537	0.492661	88451.2	53.6063	5360.63	0.569516	8.84512
2019	2019-11-05	9342.53	1800	99476.2	179.057	0.492661	88214.6	49.0081	4900.81	0.52457	8.82146
2019	2019-11-06	9360.88	1650.01	109739	181.071	0.492661	89206.7	54.0642	5406.42	0.577555	8.92067
2019	2019-11-07	9267.56	1687.45	107020	180.59	0.492661	88969.9	52.7245	5272.45	0.568915	8.89699
2019	2019-11-08	8804.88	1600	113142	181.027	0.492661	89185.2	55.7407	5574.07	0.633066	8.91852
2019	2019-11-09	8813.58	1800	99337.7	178.808	0.492661	88091.7	48.9398	4893.98	0.555278	8.80917
2019	2019-11-10	9055.53	2074.93	86109.1	178.67	0.492661	88023.9	42.4226	4242.26	0.468472	8.80239
2019	2019-11-11	8757.79	1887.58	96248.6	181.677	0.492661	89505.4	47.418	4741.8	0.541438	8.95054
2019	2019-11-12	8815.66	1687.45	108545	183.164	0.492661	90237.8	53.4759	5347.59	0.606602	9.02378
2019	2019-11-13	8808.26	1687.45	106383	179.515	0.492661	88440.3	52.4107	5241.07	0.595017	8.84403
2019	2019-11-14	8708.09	2112.43	84340.1	178.162	0.492661	87773.8	41.5511	4155.11	0.477155	8.77738
2019	2019-11-15	8491.99	1974.98	92308.9	182.309	0.492661	89816.4	45.477	4547.7	0.535528	8.98164
2019	2019-11-16	8550.76	1849.95	101369	187.528	0.492661	92387.8	49.9408	4994.08	0.584051	9.23878
2019	2019-11-17	8577.98	1924.93	97736.6	188.136	0.492661	92687.3	48.1511	4815.11	0.561334	9.26873
2019	2019-11-18	8309.29	1749.95	106237	185.91	0.492661	91590.8	52.3391	5233.91	0.629886	9.15908
2019	2019-11-19	8206.15	1837.48	100063	183.864	0.492661	90582.6	49.2971	4929.71	0.600734	9.05826
2019	2019-11-20	8027.27	1774.97	104727	185.887	0.492661	91579.6	51.5949	5159.49	0.642746	9.15796
2019	2019-11-21	7642.75	1712.49	109212	187.025	0.492661	92140	53.8047	5380.47	0.703996	9.214
2019	2019-11-22	7296.58	1650.01	109948	181.415	0.492661	89376.2	54.167	5416.7	0.742361	8.93762
2019	2019-11-23	7397.8	2162.42	81940.8	177.191	0.492661	87295	40.3691	4036.91	0.545691	8.7295
2019	2019-11-24	7047.92	1637.55	111212	182.115	0.492661	89721.3	54.7898	5478.98	0.77739	8.97213
2019	2019-11-25	7146.13	1562.5	114189	178.421	0.492661	87901	56.2566	5625.66	0.787232	8.7901
2019	2019-11-26	7218.37	1525.04	115485	176.119	0.492661	86767.1	56.8951	5689.51	0.788199	8.67671
2019	2019-11-27	7531.66	1737.45	99022.8	172.047	0.492661	84761.1	48.7847	4878.47	0.647728	8.47611
2019	2019-11-28	7463.11	2037.58	84371.6	171.914	0.492661	84695.4	41.5666	4156.66	0.556961	8.46954
2019	2019-11-29	7761.24	1700.04	104013	176.826	0.492661	87115.1	51.243	5124.3	0.660243	8.71151
2019	2019-11-30	7569.63	1574.94	112670	177.448	0.492661	87421.9	55.5081	5550.81	0.733299	8.74219
2019	2019-12-01	7424.29	1737.45	97225.5	168.925	0.492661	83222.7	47.8993	4789.93	0.645169	8.32227
2019	2019-12-02	7321.99	1812.51	93940.5	170.268	0.492661	83884.4	46.2809	4628.09	0.632081	8.38844
2019	2019-12-03	7320.15	1974.98	87980	173.759	0.492661	85604.4	43.3443	4334.43	0.592124	8.56044
2019	2019-12-04	7252.03	2087.44	86283.2	180.111	0.492661	88733.7	42.5084	4250.84	0.586158	8.87337
2019	2019-12-05	7448.31	1812.51	102082	185.025	0.492661	91154.5	50.292	5029.2	0.675213	9.11545
2019	2019-12-06	7547	1812.51	100232	181.671	0.492661	89502.5	49.3805	4938.05	0.654307	8.95025
2019	2019-12-07	7556.24	1937.57	94443.2	182.99	0.492661	90152.2	46.5285	4652.85	0.615763	9.01522
2019	2019-12-08	7564.35	1849.95	101553	187.867	0.492661	92554.8	50.031	5003.1	0.661406	9.25548
2019	2019-12-09	7400.9	1849.95	102261	189.177	0.492661	93200.1	50.3798	5037.98	0.680726	9.32001
2019	2019-12-10	7278.12	1849.95	102389	189.414	0.492661	93317.1	50.4431	5044.31	0.693078	9.33171
2019	2019-12-11	7217.43	1650.01	113534	187.333	0.492661	92291.6	55.9338	5593.38	0.774983	9.22916
2019	2019-12-12	7243.13	1662.51	108762	180.818	0.492661	89082	53.5828	5358.28	0.739774	8.9082
2019	2019-12-13	7269.68	1899.94	93919.5	178.441	0.492661	87911	46.2705	4627.05	0.636486	8.7911
2019	2019-12-14	7124.67	1887.58	95138.8	179.582	0.492661	88473.4	46.8712	4687.12	0.657872	8.84734
2019	2019-12-15	7152.3	1549.99	115343	178.779	0.492661	88077.7	56.8248	5682.48	0.794497	8.80777
2019	2019-12-16	6932.48	1962.49	88889.8	174.446	0.492661	85942.7	43.7926	4379.26	0.631702	8.59427
2019	2019-12-17	6640.52	1762.46	99826.6	175.94	0.492661	86679	49.1807	4918.07	0.740616	8.6679
2019	2019-12-18	7276.8	1675.04	104243	174.611	0.492661	86024.2	51.3565	5135.65	0.705756	8.60242
2019	2019-12-19	7202.84	1962.49	89106	174.87	0.492661	86151.7	43.8991	4389.91	0.609469	8.61517
2019	2019-12-20	7218.82	1949.95	91817.1	179.039	0.492661	88205.6	45.2348	4523.48	0.626623	8.82056
2019	2019-12-21	7191.16	2199.95	81729.2	179.8	0.492661	88580.6	40.2648	4026.48	0.559921	8.85806
2019	2019-12-22	7511.59	2112.43	87234.3	184.276	0.492661	90785.8	42.977	4297.7	0.572142	9.07858
2019	2019-12-23	7355.63	1787.49	107558	192.258	0.492661	94718.3	52.9896	5298.96	0.720396	9.47183
2019	2019-12-24	7322.53	1562.5	121494	189.834	0.492661	93523.9	59.8553	5985.53	0.817412	9.35239
2019	2019-12-25	7275.16	1600	116902	187.043	0.492661	92148.9	57.593	5759.3	0.79164	9.21489
2019	2019-12-26	7238.97	2087.44	89111.1	186.014	0.492661	91642	43.9016	4390.16	0.606462	9.1642
2019	2019-12-27	7290.09	1812.51	103613	187.799	0.492661	92521.1	51.0459	5104.59	0.70021	9.25211
2019	2019-12-28	7317.99	1862.58	99731	185.757	0.492661	91515.4	49.1336	4913.36	0.671408	9.15154
2019	2019-12-29	7422.65	1937.57	93362.9	180.897	0.492661	89121	45.9963	4599.63	0.619675	8.9121
2019	2019-12-30	7293	2074.93	85946.5	178.333	0.492661	87857.7	42.3425	4234.25	0.580592	8.78577
2019	2019-12-31	7193.6	1812.51	100572	182.288	0.492661	89806.2	49.5481	4954.81	0.68878	8.98062
2020	2020-01-01	7200.17	2174.96	85385.6	185.711	0.492661	91492.4	42.0662	4206.62	0.584238	9.14924
2020	2020-01-02	6985.47	1762.46	110017	193.9	0.492661	95527.1	54.201	5420.1	0.775911	9.55271
2020	2020-01-03	7344.88	2112.43	90347.3	190.852	0.492661	94025.5	44.5106	4451.06	0.606008	9.40255
2020	2020-01-04	7410.66	2112.43	93218.6	196.918	0.492661	97013.7	45.9252	4592.52	0.619719	9.70137
2020	2020-01-05	7411.32	2037.58	99179.7	202.087	0.492661	99560.4	48.862	4886.2	0.659289	9.95604
2020	2020-01-06	7769.22	1687.45	121640	205.262	0.492661	101124	59.9275	5992.75	0.771345	10.1124
2020	2020-01-07	8163.69	2199.95	91487.2	201.267	0.492661	99156.6	45.0722	4507.22	0.552106	9.91566
2020	2020-01-08	8079.86	1774.97	117535	208.622	0.492661	102780	57.9052	5790.52	0.71666	10.278
2020	2020-01-09	7879.07	1962.49	104123	204.34	0.492661	100670	51.2972	5129.72	0.651056	10.067
2020	2020-01-10	8166.55	1862.58	111253	207.217	0.492661	102088	54.8098	5480.98	0.67115	10.2088
2020	2020-01-11	8037.54	2037.58	99811.5	203.374	0.492661	100195	49.1733	4917.33	0.611795	10.0195
2020	2020-01-12	8192.49	1887.58	107191	202.333	0.492661	99681.4	52.809	5280.9	0.644602	9.96814
2020	2020-01-13	8144.19	1787.49	111882	199.987	0.492661	98526	55.1198	5511.98	0.676799	9.8526
2020	2020-01-14	8827.76	1812.51	111100	201.37	0.492661	99207.3	54.7349	5473.49	0.620031	9.92073
2020	2020-01-15	8807.01	1887.58	103587	195.53	0.492661	96330.1	51.0335	5103.35	0.579465	9.63301
2020	2020-01-16	8723.79	1987.41	100176	199.09	0.492661	98084.1	49.3527	4935.27	0.565725	9.80841
2020	2020-01-17	8929.04	1987.41	101363	201.45	0.492661	99246.8	49.9377	4993.77	0.559273	9.92468
2020	2020-01-18	8942.81	1650.01	124420	205.295	0.492661	101141	61.297	6129.7	0.685433	10.1141
2020	2020-01-19	8706.25	1875	107287	201.163	0.492661	99105.1	52.8561	5285.61	0.607105	9.91051
2020	2020-01-20	8657.64	1899.94	106763	202.842	0.492661	99932.5	52.5978	5259.78	0.607531	9.99325
2020	2020-01-21	8745.89	1912.45	107925	206.402	0.492661	101686	53.1706	5317.06	0.60795	10.1686
2020	2020-01-22	8680.88	1949.95	107565	209.746	0.492661	103334	52.993	5299.3	0.610457	10.3334
2020	2020-01-23	8406.52	1987.41	105980	210.626	0.492661	103767	52.2122	5221.22	0.621093	10.3767
2020	2020-01-24	8445.43	1899.94	110800	210.513	0.492661	103712	54.5869	5458.69	0.646348	10.3712
2020	2020-01-25	8367.85	2050.11	101951	209.012	0.492661	102972	50.2275	5022.75	0.600243	10.2972
2020	2020-01-26	8596.83	1787.49	120416	215.242	0.492661	106041	59.3242	5932.42	0.690071	10.6041
2020	2020-01-27	8909.82	1612.47	132554	213.739	0.492661	105301	65.3043	6530.43	0.732948	10.5301
2020	2020-01-28	9358.59	1774.97	117788	209.071	0.492661	103001	58.0298	5802.98	0.62007	10.3001
2020	2020-01-29	9316.63	2000	103797	207.595	0.492661	102274	51.137	5113.7	0.548879	10.2274
2020	2020-01-30	9508.99	1949.95	107568	209.752	0.492661	103337	52.9944	5299.44	0.557308	10.3337
2020	2020-01-31	9350.53	1800	116936	210.485	0.492661	103698	57.61	5761	0.616115	10.3698
2020	2020-02-01	9392.88	1887.58	111317	210.12	0.492661	103518	54.8415	5484.15	0.583863	10.3518
2020	2020-02-02	9344.37	1787.49	116830	208.832	0.492661	102883	57.5575	5755.75	0.61596	10.2883
2020	2020-02-03	9293.52	1849.95	113537	210.037	0.492661	103477	55.9351	5593.51	0.601872	10.3477
2020	2020-02-04	9180.96	1650.01	130323	215.034	0.492661	105939	64.205	6420.5	0.699327	10.5939
2020	2020-02-05	9613.42	1987.41	107352	213.352	0.492661	105110	52.8881	5288.81	0.550148	10.511
2020	2020-02-06	9729.8	1687.45	126245	213.031	0.492661	104952	62.196	6219.6	0.639231	10.4952
2020	2020-02-07	9795.94	1737.45	120054	208.589	0.492661	102764	59.1462	5914.62	0.603782	10.2764
2020	2020-02-08	9865.12	1737.45	119397	207.447	0.492661	102201	58.8223	5882.23	0.596266	10.2201
2020	2020-02-09	10116.7	1912.45	107121	204.864	0.492661	100929	52.7746	5277.46	0.521659	10.0929
2020	2020-02-10	9856.61	1525.04	135611	206.812	0.492661	101888	66.8105	6681.05	0.677824	10.1888
2020	2020-02-11	10208.2	1849.95	108843	201.354	0.492661	99199.2	53.6227	5362.27	0.525288	9.91992
2020	2020-02-12	10326.1	1774.97	115293	204.643	0.492661	100820	56.8007	5680.07	0.550071	10.082
2020	2020-02-13	10214.4	1762.46	114154	201.192	0.492661	99119.7	56.2394	5623.94	0.550591	9.91197
2020	2020-02-14	10312.1	1687.45	119984	202.467	0.492661	99747.9	59.1117	5911.17	0.573226	9.97479
2020	2020-02-15	9889.42	1774.97	113625	201.682	0.492661	99361	55.9789	5597.89	0.566048	9.9361
2020	2020-02-16	9934.43	1774.97	113997	202.341	0.492661	99685.7	56.1618	5616.18	0.565325	9.96857
2020	2020-02-17	9690.14	1962.49	101977	200.129	0.492661	98595.9	50.2401	5024.01	0.518466	9.85959
2020	2020-02-18	10142	1862.58	111330	207.361	0.492661	102159	54.8479	5484.79	0.5408	10.2159
2020	2020-02-19	9633.39	1762.46	117853	207.711	0.492661	102331	58.0617	5806.17	0.602713	10.2331
2020	2020-02-20	9608.48	1574.94	131684	207.394	0.492661	102175	64.8755	6487.55	0.67519	10.2175
2020	2020-02-21	9686.44	1924.93	106081	204.198	0.492661	100601	52.262	5226.2	0.539538	10.0601
2020	2020-02-22	9663.18	1849.95	112432	207.994	0.492661	102470	55.3909	5539.09	0.573216	10.247
2020	2020-02-23	9924.52	1774.97	117813	209.114	0.492661	103023	58.0418	5804.18	0.584832	10.3023
2020	2020-02-24	9650.17	1762.46	118585	209.002	0.492661	102967	58.4225	5842.25	0.605403	10.2967
2020	2020-02-25	9341.71	1800	114226	205.607	0.492661	101294	56.2747	5627.47	0.602403	10.1294
2020	2020-02-26	8820.52	1700.04	120112	204.195	0.492661	100599	59.1745	5917.45	0.670873	10.0599
2020	2020-02-27	8784.49	1837.48	110451	202.953	0.492661	99987.1	54.4152	5441.52	0.619446	9.99871
2020	2020-02-28	8672.46	1974.98	104826	207.03	0.492661	101996	51.6439	5164.39	0.595493	10.1996
2020	2020-02-29	8599.51	1737.45	119493	207.613	0.492661	102283	58.8696	5886.96	0.68457	10.2283
2020	2020-03-01	8562.45	2212.39	92908.9	205.551	0.492661	101267	45.7726	4577.26	0.534574	10.1267
2020	2020-03-02	8869.67	1862.58	114067	212.46	0.492661	104671	56.1965	5619.65	0.633581	10.4671
2020	2020-03-03	8787.79	1912.45	111827	213.864	0.492661	105362	55.0929	5509.29	0.626925	10.5362
2020	2020-03-04	8755.25	2087.44	103255	215.538	0.492661	106187	50.8697	5086.97	0.581019	10.6187
2020	2020-03-05	9078.76	2037.58	108819	221.729	0.492661	109237	53.6111	5361.11	0.590512	10.9237
2020	2020-03-06	9122.55	1937.57	116054	224.862	0.492661	110781	57.1753	5717.53	0.626748	11.0781
2020	2020-03-07	8909.95	1962.49	114208	224.132	0.492661	110421	56.2658	5626.58	0.631493	11.0421
2020	2020-03-08	8108.12	1974.98	115276	227.667	0.492661	112163	56.7918	5679.18	0.700432	11.2163
2020	2020-03-09	7923.64	1875	119300	223.688	0.492661	110203	58.7748	5877.48	0.741764	11.0203
2020	2020-03-10	7909.73	1650.01	136320	224.93	0.492661	110814	67.1597	6715.97	0.849077	11.0814
2020	2020-03-11	7911.43	1487.48	149510	222.394	0.492661	109565	73.658	7365.8	0.931032	10.9565
2020	2020-03-12	4970.79	1887.58	113482	214.207	0.492661	105531	55.9082	5590.82	1.12473	10.5531
2020	2020-03-13	5563.71	1562.5	136810	213.766	0.492661	105314	67.4012	6740.12	1.21144	10.5314
2020	2020-03-14	5200.37	1600	130825	209.32	0.492661	103124	64.4525	6445.25	1.23938	10.3124
2020	2020-03-15	5392.31	1487.48	137899	205.123	0.492661	101056	67.9378	6793.78	1.2599	10.1056
2020	2020-03-16	5014.48	1487.48	133637	198.782	0.492661	97932.4	65.8378	6583.78	1.31295	9.79324
2020	2020-03-17	5225.63	1537.54	125467	192.911	0.492661	95039.8	61.8128	6181.28	1.18288	9.50398
2020	2020-03-18	5238.44	1250	152691	190.864	0.492661	94031.4	75.2251	7522.51	1.43602	9.40314
2020	2020-03-19	6191.19	1337.49	139561	186.662	0.492661	91961	68.7561	6875.61	1.11055	9.1961
2020	2020-03-20	6198.78	1362.5	129961	177.071	0.492661	87236.3	64.0266	6402.66	1.03289	8.72363
2020	2020-03-21	6185.07	1549.99	111954	173.527	0.492661	85490.3	55.1555	5515.55	0.891752	8.54903
2020	2020-03-22	5830.25	1587.44	108711	172.572	0.492661	85019.8	53.5577	5355.77	0.918617	8.50198
2020	2020-03-23	6416.31	1400.02	124429	174.202	0.492661	85822.8	61.3013	6130.13	0.955398	8.58228
2020	2020-03-24	6734.8	1650.01	104607	172.602	0.492661	85034.5	51.5356	5153.56	0.765214	8.50345
2020	2020-03-25	6681.06	1150.01	151690	174.446	0.492661	85942.6	74.7319	7473.19	1.11856	8.59426
2020	2020-03-26	6716.44	2000	86316	172.632	0.492661	85049.1	42.5246	4252.46	0.633141	8.50491
2020	2020-03-27	6469.8	1937.57	92344.3	178.923	0.492661	88148.6	45.4945	4549.45	0.703182	8.81486
2020	2020-03-28	6242.19	1687.45	108683	183.396	0.492661	90352.2	53.5437	5354.37	0.857771	9.03522
2020	2020-03-29	5922.04	1887.58	95909.2	181.037	0.492661	89189.8	47.2508	4725.08	0.797879	8.91898
2020	2020-03-30	6429.84	1837.48	98461.1	180.921	0.492661	89132.7	48.508	4850.8	0.75442	8.91327
2020	2020-03-31	6438.64	1987.41	92230.7	183.3	0.492661	90305.1	45.4385	4543.85	0.705715	9.03051
2020	2020-04-01	6606.78	1912.45	95977.8	183.553	0.492661	90429.4	47.2845	4728.45	0.715698	9.04294
2020	2020-04-02	6793.62	1912.45	100024	191.292	0.492661	94242.2	49.2782	4927.82	0.72536	9.42422
2020	2020-04-03	6733.39	1650.01	114818	189.452	0.492661	93335.6	56.5666	5656.66	0.840091	9.33356
2020	2020-04-04	6867.53	1962.49	94376.9	185.214	0.492661	91247.9	46.4959	4649.59	0.67704	9.12479
2020	2020-04-05	6791.13	2187.39	86435.9	189.069	0.492661	93146.9	42.5836	4258.36	0.627048	9.31469
2020	2020-04-06	7271.78	1600	120799	193.278	0.492661	95220.7	59.5129	5951.29	0.818409	9.52207
2020	2020-04-07	7176.41	2100.11	90359	189.763	0.492661	93489.1	44.5164	4451.64	0.620315	9.34891
2020	2020-04-08	7334.1	1787.49	107008	191.276	0.492661	94234.5	52.7189	5271.89	0.71882	9.42345
2020	2020-04-09	7302.09	1924.93	98943.8	190.46	0.492661	93832.2	48.7458	4874.58	0.66756	9.38322
2020	2020-04-10	6865.49	2037.58	94292.8	192.129	0.492661	94654.7	46.4544	4645.44	0.676636	9.46547
2020	2020-04-11	6859.08	1987.41	100263	199.264	0.492661	98169.8	49.3958	4939.58	0.720152	9.81698
2020	2020-04-12	6971.09	1912.45	105183	201.158	0.492661	99102.7	51.8197	5181.97	0.743352	9.91027
2020	2020-04-13	6845.04	2137.51	92955	198.693	0.492661	97888.2	45.7954	4579.54	0.66903	9.78882
2020	2020-04-14	6842.43	2100.11	99062.3	208.041	0.492661	102494	48.8042	4880.42	0.713258	10.2494
2020	2020-04-15	6642.11	2112.43	99251.8	209.662	0.492661	103293	48.8975	4889.75	0.736175	10.3293
2020	2020-04-16	7116.8	1924.93	111621	214.862	0.492661	105854	54.9912	5499.12	0.772694	10.5854
2020	2020-04-17	7187.23	1587.44	135278	214.746	0.492661	105797	66.6463	6664.63	0.927287	10.5797
2020	2020-04-18	7257.67	1974.98	105234	207.835	0.492661	102392	51.8447	5184.47	0.714344	10.2392
2020	2020-04-19	7189.42	1899.94	109232	207.535	0.492661	102244	53.8146	5381.46	0.748525	10.2244
2020	2020-04-20	6881.96	2012.52	102973	207.235	0.492661	102097	50.7307	5073.07	0.737155	10.2097
2020	2020-04-21	6880.32	1862.58	110190	205.239	0.492661	101113	54.2866	5428.66	0.789012	10.1113
2020	2020-04-22	7117.21	1637.55	124139	203.285	0.492661	100151	61.1586	6115.86	0.859306	10.0151
2020	2020-04-23	7429.72	1774.97	111610	198.105	0.492661	97598.9	54.9862	5498.62	0.740083	9.75989
2020	2020-04-24	7550.9	1800	109999	197.999	0.492661	97546.4	54.1925	5419.25	0.717695	9.75464
2020	2020-04-25	7569.94	1700.04	119631	203.378	0.492661	100196	58.9378	5893.78	0.778577	10.0196
2020	2020-04-26	7679.87	1712.49	117544	201.294	0.492661	99169.6	57.9095	5790.95	0.754044	9.91696
2020	2020-04-27	7795.6	1762.46	113786	200.542	0.492661	98799.5	56.0577	5605.77	0.719095	9.87995
2020	2020-04-28	7807.06	1924.93	103337	198.917	0.492661	97998.5	50.9102	5091.02	0.652105	9.79985
2020	2020-04-29	8801.04	1812.51	110599	200.462	0.492661	98759.7	54.4879	5448.79	0.619108	9.87597
2020	2020-04-30	8658.55	1687.45	120420	203.202	0.492661	100110	59.3261	5932.61	0.685173	10.011
2020	2020-05-01	8864.77	1762.46	114425	201.669	0.492661	99354.7	56.3728	5637.28	0.635919	9.93547
2020	2020-05-02	8988.6	1849.95	108625	200.952	0.492661	99001.1	53.5156	5351.56	0.595372	9.90011
2020	2020-05-03	8897.47	2100.11	96795.4	203.281	0.492661	100148	47.6874	4768.74	0.535966	10.0148
2020	2020-05-04	8912.65	1974.98	106058	209.463	0.492661	103195	52.2508	5225.08	0.586254	10.3195
2020	2020-05-05	9003.07	1974.98	107747	212.8	0.492661	104838	53.083	5308.3	0.58961	10.4838
2020	2020-05-06	9268.76	1924.93	111038	213.739	0.492661	105301	54.704	5470.4	0.590197	10.5301
2020	2020-05-07	9951.52	1837.48	117407	215.734	0.492661	106284	57.8421	5784.21	0.581239	10.6284
2020	2020-05-08	9842.67	1712.49	127488	218.321	0.492661	107559	62.8082	6280.82	0.638122	10.7559
2020	2020-05-09	9593.9	1700.04	128026	217.648	0.492661	107227	63.0733	6307.33	0.657432	10.7227
2020	2020-05-10	8756.43	2124.9	101349	215.356	0.492661	106098	49.9307	4993.07	0.570217	10.6098
2020	2020-05-11	8601.8	981.247	220087	215.959	0.492661	106395	108.428	10842.8	1.26053	10.6395
2020	2020-05-12	8804.48	912.501	236637	215.932	0.492661	106381	116.582	11658.2	1.32412	10.6381
2020	2020-05-13	9269.99	743.74	286955	213.42	0.492661	105144	141.372	14137.2	1.52505	10.5144
2020	2020-05-14	9733.72	712.476	289378	206.175	0.492661	101574	142.565	14256.5	1.46465	10.1574
2020	2020-05-15	9328.2	781.25	255161	199.344	0.492661	98209.3	125.708	12570.8	1.34761	9.82093
2020	2020-05-16	9377.01	787.47	249908	196.795	0.492661	96953.4	123.12	12312	1.313	9.69534
2020	2020-05-17	9670.74	637.484	305350	194.656	0.492661	95899.3	150.434	15043.4	1.55556	9.58993
2020	2020-05-18	9726.58	800	225909	180.727	0.492661	89037.3	111.297	11129.7	1.14425	8.90373
2020	2020-05-19	9729.04	718.735	243118	174.738	0.492661	86086.5	119.775	11977.5	1.23111	8.60865
2020	2020-05-20	9522.98	718.735	234229	168.349	0.492661	82938.9	115.396	11539.6	1.21176	8.29389
2020	2020-05-21	9081.76	818.777	202930	166.155	0.492661	81858.1	99.976	9997.6	1.10084	8.18581
2020	2020-05-22	9182.58	693.749	242046	167.919	0.492661	82727.2	119.247	11924.7	1.29862	8.27272
2020	2020-05-23	9209.29	743.74	220022	163.639	0.492661	80618.8	108.396	10839.6	1.17703	8.06188
2020	2020-05-24	8790.37	724.988	221639	160.685	0.492661	79163.5	109.193	10919.3	1.24219	7.91635
2020	2020-05-25	8906.93	781.25	207391	162.024	0.492661	79823.1	102.174	10217.4	1.14712	7.98231
2020	2020-05-26	8835.05	774.994	206210	159.811	0.492661	78732.7	101.591	10159.1	1.14987	7.87327
2020	2020-05-27	9181.02	862.482	185558	160.04	0.492661	78845.6	91.4171	9141.71	0.995718	7.88456
2020	2020-05-28	9525.75	818.777	200563	164.216	0.492661	80903.1	98.8096	9880.96	1.03729	8.09031
2020	2020-05-29	9439.12	793.721	206783	164.128	0.492661	80859.6	101.874	10187.4	1.07928	8.08596
2020	2020-05-30	9700.41	974.976	171366	167.078	0.492661	82312.8	84.4255	8442.55	0.870329	8.23128
2020	2020-05-31	9461.06	937.5	185610	174.009	0.492661	85727.6	91.4428	9144.28	0.966518	8.57276
2020	2020-06-01	10167.3	837.521	215355	180.364	0.492661	88858.4	106.097	10609.7	1.04351	8.88584
2020	2020-06-02	9529.8	806.235	225707	181.973	0.492661	89651.2	111.197	11119.7	1.16684	8.96512
2020	2020-06-03	9656.72	868.726	210449	182.823	0.492661	90069.7	103.68	10368	1.07366	9.00697
2020	2020-06-04	9800.64	943.792	193807	182.914	0.492661	90114.6	95.4815	9548.15	0.974237	9.01146
2020	2020-06-05	9665.53	1118.71	165685	185.353	0.492661	91316.3	81.6266	8162.66	0.844512	9.13163
2020	2020-06-06	9653.68	1224.99	156691	191.945	0.492661	94564	77.1958	7719.58	0.799651	9.4564
2020	2020-06-07	9758.85	993.707	197204	195.963	0.492661	96543.6	97.155	9715.5	0.995558	9.65436
2020	2020-06-08	9771.49	1012.49	192367	194.769	0.492661	95955.1	94.7717	9477.17	0.96988	9.59551
2020	2020-06-09	9795.7	1000	197111	197.111	0.492661	97109.1	97.1091	9710.91	0.991344	9.71091
2020	2020-06-10	9870.09	1025.06	195162	200.052	0.492661	98558	96.1488	9614.88	0.974142	9.8558
2020	2020-06-11	9321.78	1156.22	174524	201.788	0.492661	99413.1	85.9813	8598.13	0.92237	9.94131
2020	2020-06-12	9480.84	1018.79	202293	206.094	0.492661	101535	99.6619	9966.19	1.05119	10.1535
2020	2020-06-13	9475.28	987.492	205823	203.248	0.492661	100133	101.401	10140.1	1.07016	10.0133
2020	2020-06-14	9386.79	1062.45	185088	196.647	0.492661	96880.4	91.1859	9118.59	0.971429	9.68804
2020	2020-06-15	9450.7	862.482	230057	198.42	0.492661	97753.7	113.34	11334	1.19928	9.77537
2020	2020-06-16	9538.02	937.5	207165	194.217	0.492661	95683.3	102.062	10206.2	1.07006	9.56833
2020	2020-06-17	9480.25	862.482	224238	193.401	0.492661	95281.4	110.473	11047.3	1.1653	9.52814
2020	2020-06-18	9411.84	768.771	250245	192.381	0.492661	94778.8	123.286	12328.6	1.3099	9.47788
2020	2020-06-19	9288.02	893.744	207041	185.042	0.492661	91162.9	102.001	10200.1	1.0982	9.11629
2020	2020-06-20	9332.34	856.246	216036	184.98	0.492661	91132.7	106.433	10643.3	1.14047	9.11327
2020	2020-06-21	9303.63	912.501	202511	184.792	0.492661	91039.8	99.7695	9976.95	1.07237	9.10398
2020	2020-06-22	9648.72	893.744	206236	184.322	0.492661	90808.2	101.604	10160.4	1.05303	9.08082
2020	2020-06-23	9629.66	987.492	191097	188.707	0.492661	92968.5	94.1461	9414.61	0.977668	9.29685
2020	2020-06-24	9313.61	868.726	222150	192.987	0.492661	95077.3	109.445	10944.5	1.1751	9.50773
2020	2020-06-25	9264.81	881.23	219101	193.079	0.492661	95122.5	107.943	10794.3	1.16508	9.51225
2020	2020-06-26	9162.92	1025.06	191494	196.292	0.492661	96705.6	94.3416	9434.16	1.0296	9.67056
2020	2020-06-27	9045.39	862.482	232442	200.477	0.492661	98767.3	114.515	11451.5	1.26601	9.87673
2020	2020-06-28	9143.58	937.5	213935	200.564	0.492661	98810.3	105.398	10539.8	1.1527	9.88103
2020	2020-06-29	9190.85	906.253	222053	201.236	0.492661	99141.1	109.397	10939.7	1.19028	9.91411
2020	2020-06-30	9137.99	918.742	219340	201.517	0.492661	99279.7	108.06	10806	1.18254	9.92797
2020	2020-07-01	9228.33	1012.49	196810	199.268	0.492661	98171.7	96.9609	9696.09	1.05069	9.81717
2020	2020-07-02	9123.41	1025.06	198656	203.633	0.492661	100322	97.87	9787	1.07273	10.0322
2020	2020-07-03	9087.3	1018.79	204158	207.994	0.492661	102471	100.581	10058.1	1.10683	10.2471
2020	2020-07-04	9132.49	981.247	211656	207.687	0.492661	102319	104.275	10427.5	1.1418	10.2319
2020	2020-07-05	9073.94	1018.79	207367	211.264	0.492661	104082	102.162	10216.2	1.12588	10.4082
2020	2020-07-06	9375.47	962.464	222005	213.672	0.492661	105268	109.374	10937.4	1.16659	10.5268
2020	2020-07-07	9252.28	1006.26	213963	215.302	0.492661	106071	105.411	10541.1	1.1393	10.6071
2020	2020-07-08	9428.33	943.792	230877	217.9	0.492661	107351	113.744	11374.4	1.20641	10.7351
2020	2020-07-09	9277.97	1025.06	210380	215.652	0.492661	106243	103.646	10364.6	1.11712	10.6243
2020	2020-07-10	9278.81	1006.26	214195	215.536	0.492661	106186	105.525	10552.5	1.13727	10.6186
2020	2020-07-11	9240.35	974.976	220552	215.033	0.492661	105938	108.658	10865.8	1.1759	10.5938
2020	2020-07-12	9276.5	949.968	226033	214.724	0.492661	105786	111.358	11135.8	1.20043	10.5786
2020	2020-07-13	9243.61	918.742	231275	212.482	0.492661	104682	113.94	11394	1.23264	10.4682
2020	2020-07-14	9243.21	900	236033	212.43	0.492661	104656	116.285	11628.5	1.25805	10.4656
2020	2020-07-15	9192.84	862.482	245552	211.784	0.492661	104338	120.974	12097.4	1.31596	10.4338
2020	2020-07-16	9132.23	850.019	249167	211.797	0.492661	104344	122.755	12275.5	1.3442	10.4344
2020	2020-07-17	9151.39	737.524	283214	208.877	0.492661	102906	139.529	13952.9	1.52467	10.2906
2020	2020-07-18	9159.04	812.494	249509	202.725	0.492661	99874.8	122.924	12292.4	1.3421	9.98748
2020	2020-07-19	9185.82	818.777	244369	200.084	0.492661	98573.8	120.391	12039.1	1.31062	9.85738
2020	2020-07-20	9164.23	881.23	225172	198.428	0.492661	97758	110.934	11093.4	1.21051	9.7758
2020	2020-07-21	9374.89	781.25	254007	198.443	0.492661	97765.2	125.139	12513.9	1.33484	9.77652
2020	2020-07-22	9525.36	900	215910	194.319	0.492661	95733.4	106.37	10637	1.11671	9.57334
2020	2020-07-23	9581.07	850.662	229801	195.483	0.492661	96306.7	113.214	11321.4	1.18164	9.63067
2020	2020-07-24	9536.89	1006.26	194162	195.378	0.492661	96255	95.6561	9565.61	1.00301	9.6255
2020	2020-07-25	9677.11	887.486	230257	204.35	0.492661	100675	113.439	11343.9	1.17224	10.0675
2020	2020-07-26	9905.17	987.492	209391	206.772	0.492661	101869	103.159	10315.9	1.04147	10.1869
2020	2020-07-27	10990.9	931.291	228022	212.355	0.492661	104619	112.338	11233.8	1.0221	10.4619
2020	2020-07-28	10912.8	906.253	235983	213.86	0.492661	105361	116.26	11626	1.06535	10.5361
2020	2020-07-29	11100.5	924.974	234689	217.081	0.492661	106947	115.622	11562.2	1.0416	10.6947
2020	2020-07-30	11111.2	843.724	257088	216.911	0.492661	106864	126.657	12665.7	1.13991	10.6864
2020	2020-07-31	11323.5	956.226	225646	215.768	0.492661	106301	111.167	11116.7	0.981739	10.6301
2020	2020-08-01	11759.6	856.246	248813	213.045	0.492661	104959	122.581	12258.1	1.04239	10.4959
2020	2020-08-02	11053.6	881.23	239498	211.052	0.492661	103977	117.991	11799.1	1.06745	10.3977
2020	2020-08-03	11246.3	1012.49	203969	206.517	0.492661	101743	100.488	10048.8	0.893516	10.1743
2020	2020-08-04	11205.9	906.253	229764	208.224	0.492661	102584	113.196	11319.6	1.01015	10.2584
2020	2020-08-05	11747	806.235	258129	208.112	0.492661	102529	127.17	12717	1.08257	10.2529
2020	2020-08-06	11779.8	974.976	209369	204.13	0.492661	100567	103.148	10314.8	0.875638	10.0567
2020	2020-08-07	11601.5	949.968	219266	208.296	0.492661	102620	108.024	10802.4	0.931124	10.262
2020	2020-08-08	11754	887.486	234348	207.981	0.492661	102464	115.454	11545.4	0.982252	10.2464
2020	2020-08-09	11675.7	974.976	214248	208.886	0.492661	102910	105.552	10555.2	0.904024	10.291
2020	2020-08-10	11878.1	856.246	247386	211.823	0.492661	104357	121.878	12187.8	1.02607	10.4357
2020	2020-08-11	11410.5	962.464	214730	206.67	0.492661	101818	105.789	10578.9	0.92712	10.1818
2020	2020-08-12	11584.9	981.247	212559	208.573	0.492661	102756	104.719	10471.9	0.903928	10.2756
2020	2020-08-13	11784.1	918.742	233290	214.333	0.492661	105594	114.933	11493.3	0.975318	10.5594
2020	2020-08-14	11768.9	1043.72	203665	212.57	0.492661	104725	100.338	10033.8	0.852572	10.4725
2020	2020-08-15	11865.7	974.976	221234	215.698	0.492661	106266	108.994	10899.4	0.918561	10.6266
2020	2020-08-16	11892.8	949.968	230120	218.607	0.492661	107699	113.371	11337.1	0.953278	10.7699
2020	2020-08-17	12254.4	781.25	278864	217.863	0.492661	107333	137.386	13738.6	1.12111	10.7333
2020	2020-08-18	11991.2	874.976	246210	215.428	0.492661	106133	121.298	12129.8	1.01156	10.6133
2020	2020-08-19	11758.3	862.482	246339	212.463	0.492661	104672	121.362	12136.2	1.03214	10.4672
2020	2020-08-20	11878.4	912.501	228475	208.484	0.492661	102712	112.561	11256.1	0.947613	10.2712
2020	2020-08-21	11592.5	968.784	214877	208.169	0.492661	102557	105.861	10586.1	0.91319	10.2557
2020	2020-08-22	11681.8	850.019	241899	205.619	0.492661	101301	119.174	11917.4	1.02017	10.1301
2020	2020-08-23	11664.8	981.247	205297	201.447	0.492661	99245.2	101.142	10114.2	0.867066	9.92452
2020	2020-08-24	11774.6	931.291	217283	202.354	0.492661	99691.9	107.047	10704.7	0.909134	9.96919
2020	2020-08-25	11366.1	800	259768	207.815	0.492661	102382	127.978	12797.8	1.12596	10.2382
2020	2020-08-26	11488.4	887.486	232347	206.204	0.492661	101589	114.468	11446.8	0.996384	10.1589
2020	2020-08-27	11323.4	806.235	257915	207.94	0.492661	102444	127.065	12706.5	1.12214	10.2444
2020	2020-08-28	11542.5	1018.79	201539	205.326	0.492661	101156	99.2906	9929.06	0.860217	10.1156
2020	2020-08-29	11506.9	912.501	227970	208.023	0.492661	102485	112.312	11231.2	0.976045	10.2485
2020	2020-08-30	11711.5	793.721	265834	210.998	0.492661	103951	130.966	13096.6	1.11827	10.3951
2020	2020-08-31	11680.8	937.5	219460	205.743	0.492661	101362	108.119	10811.9	0.925614	10.1362
2020	2020-09-01	11970.5	962.464	214271	206.228	0.492661	101601	105.563	10556.3	0.881861	10.1601
2020	2020-09-02	11414	900	235064	211.558	0.492661	104226	115.807	11580.7	1.0146	10.4226
2020	2020-09-03	10245.3	806.235	262780	211.862	0.492661	104376	129.462	12946.2	1.26362	10.4376
2020	2020-09-04	10511.8	843.724	250969	211.749	0.492661	104320	123.643	12364.3	1.17623	10.432
2020	2020-09-05	10169.6	881.23	233520	205.785	0.492661	101382	115.047	11504.7	1.13128	10.1382
2020	2020-09-06	10280.4	937.5	218273	204.631	0.492661	100814	107.535	10753.5	1.04602	10.0814
2020	2020-09-07	10369.6	1093.69	191389	209.321	0.492661	103124	94.2899	9428.99	0.909295	10.3124
2020	2020-09-08	10131.5	968.784	221090	214.189	0.492661	105522	108.923	10892.3	1.07509	10.5522
2020	2020-09-09	10242.3	931.291	229672	213.892	0.492661	105376	113.151	11315.1	1.10473	10.5376
2020	2020-09-10	10363.1	987.492	217160	214.444	0.492661	105648	106.987	10698.7	1.03238	10.5648
2020	2020-09-11	10400.9	862.482	255044	219.971	0.492661	108371	125.65	12565	1.20807	10.8371
2020	2020-09-12	10442.2	1062.45	207191	220.13	0.492661	108450	102.075	10207.5	0.977529	10.845
2020	2020-09-13	10323.8	1012.49	222835	225.618	0.492661	111153	109.782	10978.2	1.06339	11.1153
2020	2020-09-14	10680.8	1099.98	206900	227.585	0.492661	112122	101.932	10193.2	0.954341	11.2122
2020	2020-09-15	10797	974.976	233300	227.462	0.492661	112062	114.938	11493.8	1.06454	11.2062
2020	2020-09-16	10974.9	968.784	234877	227.545	0.492661	112103	115.715	11571.5	1.05436	11.2103
2020	2020-09-17	10949	1112.48	205534	228.653	0.492661	112649	101.259	10125.9	0.924822	11.2649
2020	2020-09-18	10944.6	1031.28	225573	232.63	0.492661	114608	111.131	11113.1	1.0154	11.4608
2020	2020-09-19	11094.3	931.291	255597	238.036	0.492661	117271	125.923	12592.3	1.13502	11.7271
2020	2020-09-20	10938.3	887.486	263225	233.608	0.492661	115090	129.681	12968.1	1.18557	11.509
2020	2020-09-21	10462.3	906.253	256451	232.409	0.492661	114499	126.343	12634.3	1.20761	11.4499
2020	2020-09-22	10538.5	806.235	284421	229.31	0.492661	112972	140.123	14012.3	1.32964	11.2972
2020	2020-09-23	10225.9	887.486	255396	226.661	0.492661	111667	125.824	12582.4	1.23045	11.1667
2020	2020-09-24	10745.5	856.246	265316	227.176	0.492661	111921	130.711	13071.1	1.21642	11.1921
2020	2020-09-25	10702.3	1056.21	210049	221.857	0.492661	109300	103.483	10348.3	0.966924	10.93
2020	2020-09-26	10754.4	937.5	241566	226.468	0.492661	111572	119.01	11901	1.10662	11.1572
2020	2020-09-27	10774.4	949.968	242137	230.023	0.492661	113323	119.292	11929.2	1.10718	11.3323
2020	2020-09-28	10721.3	806.235	288312	232.447	0.492661	114518	142.04	14204	1.32484	11.4518
2020	2020-09-29	10848.8	881.23	259515	228.692	0.492661	112668	127.853	12785.3	1.1785	11.2668
2020	2020-09-30	10787.6	974.976	237227	231.29	0.492661	113948	116.873	11687.3	1.0834	11.3948
2020	2020-10-01	10623.3	774.994	302375	234.339	0.492661	115450	148.969	14896.9	1.40228	11.545
2020	2020-10-02	10585.2	850.019	272075	231.269	0.492661	113937	134.041	13404.1	1.26631	11.3937
2020	2020-10-03	10565.5	943.792	236994	223.673	0.492661	110195	116.758	11675.8	1.10509	11.0195
2020	2020-10-04	10684.4	987.492	226614	223.78	0.492661	110248	111.644	11164.4	1.04492	11.0248
2020	2020-10-05	10804	874.976	257139	224.991	0.492661	110844	126.683	12668.3	1.17255	11.0844
2020	2020-10-06	10621.7	812.494	279791	227.329	0.492661	111996	137.842	13784.2	1.29775	11.1996
2020	2020-10-07	10679.1	943.792	238079	224.697	0.492661	110699	117.292	11729.2	1.09833	11.0699
2020	2020-10-08	10923.6	1012.49	220662	223.418	0.492661	110069	108.712	10871.2	0.995199	11.0069
2020	2020-10-09	11110	887.486	261234	231.842	0.492661	114219	128.7	12870	1.15842	11.4219
2020	2020-10-10	11296.4	893.744	260749	233.043	0.492661	114811	128.461	12846.1	1.13719	11.4811
2020	2020-10-11	11384.2	874.976	264106	231.087	0.492661	113847	130.115	13011.5	1.14295	11.3847
2020	2020-10-12	11384.2	931.291	243646	226.906	0.492661	111788	120.035	12003.5	1.0544	11.1788
2020	2020-10-13	11406.8	1037.46	220546	228.809	0.492661	112725	108.655	10865.5	0.952539	11.2725
2020	2020-10-14	11429.5	931.291	254250	236.781	0.492661	116653	125.259	12525.9	1.09593	11.6653
2020	2020-10-15	11495.3	943.792	250272	236.204	0.492661	116369	123.299	12329.9	1.0726	11.6369
2020	2020-10-16	11322.1	968.784	241134	233.607	0.492661	115089	118.797	11879.7	1.04925	11.5089
2020	2020-10-17	11358.1	981.247	240918	236.4	0.492661	116465	118.691	11869.1	1.04499	11.6465
2020	2020-10-18	11483.4	750	319782	239.837	0.492661	118158	157.545	15754.5	1.37194	11.8158
2020	2020-10-19	11742	781.25	302333	236.198	0.492661	116366	148.948	14894.8	1.2685	11.6366
2020	2020-10-20	11916.3	900	257452	231.707	0.492661	114153	126.837	12683.7	1.06439	11.4153
2020	2020-10-21	12823.7	812.494	280399	227.823	0.492661	112240	138.142	13814.2	1.07724	11.224
2020	2020-10-22	12965.9	856.246	262192	224.501	0.492661	110603	129.172	12917.2	0.996246	11.0603
2020	2020-10-23	12931.5	818.777	271574	222.359	0.492661	109548	133.794	13379.4	1.03463	10.9548
2020	2020-10-24	13108.1	949.968	229411	217.933	0.492661	107367	113.022	11302.2	0.862232	10.7367
2020	2020-10-25	13031.2	731.232	297455	217.508	0.492661	107158	146.544	14654.4	1.12457	10.7158
2020	2020-10-26	13075.2	687.495	315198	216.697	0.492661	106758	155.286	15528.6	1.18763	10.6758
2020	2020-10-27	13654.2	618.769	344409	213.11	0.492661	104991	169.677	16967.7	1.24267	10.4991
2020	2020-10-28	13271.3	625	324141	202.588	0.492661	99807.4	159.692	15969.2	1.20329	9.98074
2020	2020-10-29	13437.9	675.017	289689	195.545	0.492661	96337.6	142.719	14271.9	1.06206	9.63376
2020	2020-10-30	13546.5	693.749	272059	188.741	0.492661	92985.3	134.033	13403.3	0.989428	9.29853
2020	2020-10-31	13781	706.27	260554	184.022	0.492661	90660.3	128.365	12836.5	0.931463	9.06603
2020	2020-11-01	13737.1	781.25	223901	174.923	0.492661	86177.7	110.307	11030.7	0.802989	8.61777
2020	2020-11-02	13550.5	593.746	297558	176.674	0.492661	87040.4	146.595	14659.5	1.08185	8.70404
2020	2020-11-03	13950.3	874.976	197858	173.121	0.492661	85290.2	97.4772	9747.72	0.698746	8.52902
2020	2020-11-04	14133.7	993.707	180169	179.036	0.492661	88203.9	88.7625	8876.25	0.62802	8.82039
2020	2020-11-05	15579.8	918.742	203157	186.649	0.492661	91954.8	100.088	10008.8	0.642418	9.19548
2020	2020-11-06	15565.9	956.226	198797	190.095	0.492661	93652.3	97.9395	9793.95	0.629194	9.36523
2020	2020-11-07	14833.8	912.501	212608	194.005	0.492661	95578.8	104.744	10474.4	0.706118	9.55788
2020	2020-11-08	15479.6	862.482	227367	196.1	0.492661	96611.1	112.015	11201.5	0.723633	9.66111
2020	2020-11-09	15332.3	1156.22	167696	193.893	0.492661	95523.5	82.6172	8261.72	0.538844	9.55235
2020	2020-11-10	15290.9	918.742	226003	207.639	0.492661	102296	111.343	11134.3	0.728165	10.2296
2020	2020-11-11	15701.3	918.742	225465	207.145	0.492661	102052	111.078	11107.8	0.707443	10.2052
2020	2020-11-12	16276.3	1000	204722	204.722	0.492661	100859	100.859	10085.9	0.619665	10.0859
2020	2020-11-13	16317.8	868.726	238412	207.115	0.492661	102037	117.456	11745.6	0.719805	10.2037
2020	2020-11-14	16068.1	887.486	230212	204.31	0.492661	100656	113.417	11341.7	0.705848	10.0656
2020	2020-11-15	15955.6	937.5	216993	203.431	0.492661	100223	106.904	10690.4	0.670011	10.0223
2020	2020-11-16	16716.1	1000	205628	205.628	0.492661	101305	101.305	10130.5	0.606032	10.1305
2020	2020-11-17	17645.4	981.247	205023	201.179	0.492661	99113	101.007	10100.7	0.572427	9.9113
2020	2020-11-18	17804	1056.21	193562	204.443	0.492661	100721	95.3604	9536.04	0.535612	10.0721
2020	2020-11-19	17817.1	856.246	245393	210.117	0.492661	103516	120.896	12089.6	0.678537	10.3516
2020	2020-11-20	18621.3	1050.05	196999	206.859	0.492661	101912	97.0538	9705.38	0.521197	10.1912
2020	2020-11-21	18642.2	1056.21	202476	213.858	0.492661	105360	99.7521	9975.21	0.535087	10.536
2020	2020-11-22	18370	1087.48	202739	220.475	0.492661	108620	99.8818	9988.18	0.543722	10.862
2020	2020-11-23	18364.1	918.742	246595	226.557	0.492661	111616	121.488	12148.8	0.66155	11.1616
2020	2020-11-24	19107.5	850.019	264515	224.842	0.492661	110771	130.316	13031.6	0.682017	11.0771
2020	2020-11-25	18732.1	968.784	227617	220.512	0.492661	108638	112.138	11213.8	0.598642	10.8638
2020	2020-11-26	17150.6	937.5	232094	217.588	0.492661	107197	114.344	11434.4	0.666704	10.7197
2020	2020-11-27	17108.4	962.464	228658	220.075	0.492661	108422	112.651	11265.1	0.658454	10.8422
2020	2020-11-28	17717.4	962.464	225624	217.155	0.492661	106984	111.156	11115.6	0.627383	10.6984
2020	2020-11-29	18177.5	937.5	228307	214.038	0.492661	105448	112.478	11247.8	0.618776	10.5448
2020	2020-11-30	19625.8	706.27	297452	210.082	0.492661	103499	146.543	14654.3	0.746685	10.3499
2020	2020-12-01	18803	949.968	215983	205.177	0.492661	101083	106.407	10640.7	0.565902	10.1083
2020	2020-12-02	19201.1	818.777	257645	210.954	0.492661	103929	126.932	12693.2	0.661066	10.3929
2020	2020-12-03	19445.4	981.247	212351	208.369	0.492661	102655	104.617	10461.7	0.538005	10.2655
2020	2020-12-04	18699.8	900	236034	212.431	0.492661	104656	116.285	11628.5	0.621853	10.4656
2020	2020-12-05	19154.2	900	236521	212.869	0.492661	104872	116.525	11652.5	0.60835	10.4872
2020	2020-12-06	19345.1	850.019	250943	213.306	0.492661	105088	123.63	12363	0.639076	10.5088
2020	2020-12-07	19191.6	937.5	225975	211.852	0.492661	104371	111.329	11132.9	0.580092	10.4371
2020	2020-12-08	18321.1	900	244174	219.756	0.492661	108266	120.295	12029.5	0.656591	10.8266
2020	2020-12-09	18553.9	868.726	250834	217.906	0.492661	107354	123.576	12357.6	0.666037	10.7354
2020	2020-12-10	18265	812.494	270181	219.52	0.492661	108149	133.108	13310.8	0.728759	10.8149
2020	2020-12-11	18058.9	862.482	247612	213.561	0.492661	105213	121.989	12198.9	0.675504	10.5213
2020	2020-12-12	18803.7	825.007	257147	212.148	0.492661	104517	126.687	12668.7	0.673734	10.4517
2020	2020-12-13	19142.4	974.976	214816	209.441	0.492661	103183	105.832	10583.2	0.552866	10.3183
2020	2020-12-14	19246.6	906.253	235725	213.627	0.492661	105246	116.133	11613.3	0.603392	10.5246
2020	2020-12-15	19417.1	874.976	241877	211.637	0.492661	104265	119.164	11916.4	0.613705	10.4265
2020	2020-12-16	21310.6	893.744	234846	209.892	0.492661	103406	115.699	11569.9	0.542919	10.3406
2020	2020-12-17	22805.2	806.235	260294	209.858	0.492661	103389	128.237	12823.7	0.562314	10.3389
2020	2020-12-18	23138	981.247	212813	208.823	0.492661	102879	104.845	10484.5	0.45313	10.2879
2020	2020-12-19	23869.8	987.492	214629	211.944	0.492661	104417	105.739	10573.9	0.442983	10.4417
2020	2020-12-20	23477.3	943.792	229462	216.564	0.492661	106693	113.047	11304.7	0.481516	10.6693
2020	2020-12-21	22803.1	850.019	252427	214.567	0.492661	105709	124.361	12436.1	0.545369	10.5709
2020	2020-12-22	23783	893.744	237837	212.565	0.492661	104723	117.173	11717.3	0.492676	10.4723
2020	2020-12-23	23241.3	962.464	221390	213.08	0.492661	104976	109.07	10907	0.469294	10.4976
2020	2020-12-24	23735.9	787.47	273368	215.269	0.492661	106055	134.678	13467.8	0.5674	10.6055
2020	2020-12-25	24664.8	900	238362	214.525	0.492661	105688	117.432	11743.2	0.47611	10.5688
2020	2020-12-26	26437	856.246	247231	211.691	0.492661	104292	121.801	12180.1	0.460722	10.4292
2020	2020-12-27	26272.3	924.974	223992	207.187	0.492661	102073	110.352	11035.2	0.420032	10.2073
2020	2020-12-28	27084.8	1000	206449	206.449	0.492661	101709	101.709	10170.9	0.375521	10.1709
2020	2020-12-29	27362.4	949.968	222349	211.224	0.492661	104062	109.543	10954.3	0.40034	10.4062
2020	2020-12-30	28841	1075.01	198016	212.87	0.492661	104873	97.5549	9755.49	0.338251	10.4873
2020	2020-12-31	29001.7	1037.46	208561	216.375	0.492661	106600	102.75	10275	0.35429	10.66
2021	2021-01-01	29374.2	931.291	241029	224.468	0.492661	110587	118.746	11874.6	0.404252	11.0587
2021	2021-01-02	32127.3	943.792	238688	225.272	0.492661	110983	117.593	11759.3	0.366021	11.0983
2021	2021-01-03	32782	987.492	230836	227.948	0.492661	112301	113.724	11372.4	0.346909	11.2301
2021	2021-01-04	31971.9	1081.21	212524	229.783	0.492661	113205	104.702	10470.2	0.327482	11.3205
2021	2021-01-05	33992.4	981.247	236794	232.354	0.492661	114472	116.659	11665.9	0.343192	11.4472
2021	2021-01-06	36824.4	1106.19	210871	233.265	0.492661	114920	103.888	10388.8	0.282118	11.492
2021	2021-01-07	39371	1050.05	223012	234.175	0.492661	115369	109.87	10987	0.279062	11.5369
2021	2021-01-08	40797.6	924.974	253480	234.463	0.492661	115511	124.88	12488	0.306096	11.5511
2021	2021-01-09	40254.5	868.726	269510	234.13	0.492661	115347	132.777	13277.7	0.329843	11.5347
2021	2021-01-10	38356.4	993.707	234180	232.706	0.492661	114645	115.372	11537.2	0.300788	11.4645
2021	2021-01-11	35566.7	962.464	245551	236.334	0.492661	116433	120.974	12097.4	0.340132	11.6433
2021	2021-01-12	33923	924.974	254836	235.717	0.492661	116129	125.548	12554.8	0.370097	11.6129
2021	2021-01-13	37316.4	949.968	249513	237.03	0.492661	116776	122.926	12292.6	0.329415	11.6776
2021	2021-01-14	39187.3	918.742	255926	235.13	0.492661	115840	126.085	12608.5	0.32175	11.584
2021	2021-01-15	36825.4	968.784	241484	233.946	0.492661	115256	118.97	11897	0.323066	11.5256
2021	2021-01-16	36178.1	918.742	259823	238.711	0.492661	117604	128.005	12800.5	0.353818	11.7604
2021	2021-01-17	35791.3	831.255	291511	242.32	0.492661	119382	143.616	14361.6	0.40126	11.9382
2021	2021-01-18	36630.1	906.253	260700	236.26	0.492661	116396	128.437	12843.7	0.350632	11.6396
2021	2021-01-19	36069.8	931.291	251352	234.082	0.492661	115323	123.832	12383.2	0.343311	11.5323
2021	2021-01-20	35547.8	881.23	265747	234.184	0.492661	115374	130.923	13092.3	0.368303	11.5374
2021	2021-01-21	30825.7	806.235	287204	231.554	0.492661	114078	141.494	14149.4	0.459014	11.4078
2021	2021-01-22	33005.8	881.23	257973	227.333	0.492661	111998	127.093	12709.3	0.385064	11.1998
2021	2021-01-23	32067.6	974.976	230010	224.255	0.492661	110482	113.317	11331.7	0.35337	11.0482
2021	2021-01-24	32289.4	868.726	260352	226.174	0.492661	111427	128.265	12826.5	0.397237	11.1427
2021	2021-01-25	32366.4	874.976	260290	227.747	0.492661	112202	128.235	12823.5	0.396197	11.2202
2021	2021-01-26	32569.8	1006.26	225412	226.823	0.492661	111747	111.052	11105.2	0.340965	11.1747
2021	2021-01-27	30432.5	887.486	258942	229.808	0.492661	113217	127.571	12757.1	0.419192	11.3217
2021	2021-01-28	33466.1	906.253	254067	230.249	0.492661	113435	125.169	12516.9	0.374017	11.3435
2021	2021-01-29	34316.4	949.968	246427	234.097	0.492661	115331	121.405	12140.5	0.353781	11.5331
2021	2021-01-30	34269.5	850.019	278345	236.599	0.492661	116563	137.13	13713	0.400151	11.6563
2021	2021-01-31	33114.4	900	258079	232.271	0.492661	114431	127.146	12714.6	0.383959	11.4431
2021	2021-02-01	33537.2	743.74	313671	233.29	0.492661	114933	154.534	15453.4	0.460783	11.4933
2021	2021-02-02	35510.3	956.226	239057	228.593	0.492661	112619	117.774	11777.4	0.331662	11.2619
2021	2021-02-03	37472.1	937.5	241508	226.414	0.492661	111545	118.982	11898.2	0.317521	11.1545
2021	2021-02-04	36926.1	1000	228119	228.119	0.492661	112385	112.385	11238.5	0.304352	11.2385
2021	2021-02-05	38144.3	1056.21	219103	231.42	0.492661	114012	107.944	10794.4	0.282987	11.4012
2021	2021-02-06	39266	993.707	236663	235.173	0.492661	115861	116.595	11659.5	0.296935	11.5861
2021	2021-02-07	38903.4	974.976	247459	241.267	0.492661	118863	121.914	12191.4	0.313375	11.8863
2021	2021-02-08	46196.5	1012.49	241894	244.914	0.492661	120660	119.172	11917.2	0.257967	12.066
2021	2021-02-09	46481.1	893.744	285798	255.43	0.492661	125840	140.801	14080.1	0.302922	12.584
2021	2021-02-10	44918.2	893.744	284420	254.199	0.492661	125234	140.123	14012.3	0.311952	12.5234
2021	2021-02-11	47909.3	806.235	314331	253.424	0.492661	124852	154.859	15485.9	0.323233	12.4852
2021	2021-02-12	47504.9	887.486	278427	247.1	0.492661	121737	137.17	13717	0.28875	12.1737
2021	2021-02-13	47105.5	981.247	246399	241.779	0.492661	119115	121.391	12139.1	0.257701	11.9115
2021	2021-02-14	48717.3	924.974	260837	241.268	0.492661	118863	128.504	12850.4	0.263776	11.8863
2021	2021-02-15	47945.1	949.968	252116	239.503	0.492661	117994	124.208	12420.8	0.259063	11.7994
2021	2021-02-16	49199.9	756.239	313135	236.805	0.492661	116665	154.27	15427	0.313557	11.6665
2021	2021-02-17	52149	862.482	268461	231.543	0.492661	114072	132.26	13226	0.25362	11.4072
2021	2021-02-18	51679.8	856.246	268909	230.252	0.492661	113436	132.481	13248.1	0.25635	11.3436
2021	2021-02-19	55888.1	956.226	242614	231.994	0.492661	114294	119.526	11952.6	0.213867	11.4294
2021	2021-02-20	56099.5	912.501	256950	234.467	0.492661	115513	126.589	12658.9	0.225651	11.5513
2021	2021-02-21	57539.9	881.23	263539	232.239	0.492661	114415	129.836	12983.6	0.225645	11.4415
2021	2021-02-22	54207.3	831.255	277527	230.696	0.492661	113655	136.727	13672.7	0.252229	11.3655
2021	2021-02-23	48824.4	793.721	285745	226.802	0.492661	111737	140.776	14077.6	0.288331	11.1737
2021	2021-02-24	49705.3	993.707	229922	228.475	0.492661	112561	113.274	11327.4	0.22789	11.2561
2021	2021-02-25	47093.9	974.976	239731	233.732	0.492661	115151	118.106	11810.6	0.250789	11.5151
2021	2021-02-26	46339.8	868.726	274551	238.51	0.492661	117505	135.261	13526.1	0.291889	11.7505
2021	2021-02-27	46188.5	981.247	240034	235.533	0.492661	116038	118.256	11825.6	0.256029	11.6038
2021	2021-02-28	45137.8	818.777	290669	237.993	0.492661	117250	143.202	14320.2	0.317255	11.725
2021	2021-03-01	49631.2	812.494	289867	235.515	0.492661	116029	142.806	14280.6	0.287735	11.6029
2021	2021-03-02	48379	893.744	262585	234.684	0.492661	115620	129.366	12936.6	0.267401	11.562
2021	2021-03-03	50538.2	949.968	250866	238.315	0.492661	117408	123.592	12359.2	0.244551	11.7408
2021	2021-03-04	48561.2	800	295680	236.544	0.492661	116536	145.67	14567	0.299972	11.6536
2021	2021-03-05	48927.3	931.291	246808	229.85	0.492661	113238	121.593	12159.3	0.248517	11.3238
2021	2021-03-06	48912.4	949.968	244293	232.071	0.492661	114332	120.354	12035.4	0.24606	11.4332
2021	2021-03-07	51206.7	912.501	252453	230.364	0.492661	113491	124.374	12437.4	0.242886	11.3491
2021	2021-03-08	52246.5	968.784	240837	233.318	0.492661	114947	118.651	11865.1	0.227098	11.4947
2021	2021-03-09	54824.1	874.976	272674	238.583	0.492661	117541	134.336	13433.6	0.245031	11.7541
2021	2021-03-10	56008.6	931.291	254848	237.338	0.492661	116927	125.554	12555.4	0.224169	11.6927
2021	2021-03-11	57805.1	825.007	286139	236.067	0.492661	116301	140.97	14097	0.243871	11.6301
2021	2021-03-12	57332.1	937.5	252248	236.483	0.492661	116506	124.273	12427.3	0.21676	11.6506
2021	2021-03-13	61243.1	893.744	264220	236.145	0.492661	116339	130.171	13017.1	0.212548	11.6339
2021	2021-03-14	59302.3	981.247	238372	233.902	0.492661	115235	117.437	11743.7	0.198031	11.5235
2021	2021-03-15	55907.2	924.974	255478	236.31	0.492661	116421	125.864	12586.4	0.22513	11.6421
2021	2021-03-16	56804.9	931.291	251878	234.572	0.492661	115565	124.091	12409.1	0.218451	11.5565
2021	2021-03-17	58870.9	850.019	278249	236.517	0.492661	116523	137.082	13708.2	0.232852	11.6523
2021	2021-03-18	57858.9	949.968	245693	233.4	0.492661	114987	121.043	12104.3	0.209204	11.4987
2021	2021-03-19	58346.7	924.974	257165	237.871	0.492661	117190	126.695	12669.5	0.217143	11.719
2021	2021-03-20	58313.6	962.464	246664	237.405	0.492661	116960	121.522	12152.2	0.208393	11.696
2021	2021-03-21	57523.4	974.976	246663	240.491	0.492661	118480	121.521	12152.1	0.211256	11.848
2021	2021-03-22	54529.1	943.792	255171	240.828	0.492661	118647	125.713	12571.3	0.230543	11.8647
2021	2021-03-23	54738.9	1006.26	240555	242.061	0.492661	119254	118.512	11851.2	0.216504	11.9254
2021	2021-03-24	52774.3	949.968	258324	245.399	0.492661	120899	127.266	12726.6	0.241152	12.0899
2021	2021-03-25	51704.2	962.464	259345	249.61	0.492661	122973	127.769	12776.9	0.247116	12.2973
2021	2021-03-26	55137.3	850.019	294841	250.62	0.492661	123471	145.257	14525.7	0.263445	12.3471
2021	2021-03-27	55973.5	993.707	249797	248.225	0.492661	122291	123.065	12306.5	0.219863	12.2291
2021	2021-03-28	55950.7	993.707	250836	249.257	0.492661	122799	123.577	12357.7	0.220868	12.2799
2021	2021-03-29	57750.2	943.792	264701	249.823	0.492661	123078	130.408	13040.8	0.225814	12.3078
2021	2021-03-30	58917.7	912.501	273631	249.688	0.492661	123012	134.807	13480.7	0.228806	12.3012
2021	2021-03-31	58918.8	981.247	250765	246.062	0.492661	121225	123.542	12354.2	0.209682	12.1225
2021	2021-04-01	59095.8	906.253	272654	247.094	0.492661	121734	134.326	13432.6	0.227302	12.1734
2021	2021-04-02	59384.3	874.976	279857	244.868	0.492661	120637	137.875	13787.5	0.232174	12.0637
2021	2021-04-03	57603.9	818.777	302220	247.451	0.492661	121909	148.892	14889.2	0.258476	12.1909
2021	2021-04-04	58758.6	912.501	265845	242.584	0.492661	119512	130.972	13097.2	0.222898	11.9512
2021	2021-04-05	59057.9	974.976	247603	241.407	0.492661	118932	121.985	12198.5	0.206551	11.8932
2021	2021-04-06	58192.4	900	271715	244.543	0.492661	120477	133.863	13386.3	0.230036	12.0477
2021	2021-04-07	56048.9	981.247	250590	245.891	0.492661	121141	123.456	12345.6	0.220265	12.1141
2021	2021-04-08	58324	837.521	295963	247.875	0.492661	122119	145.81	14581	0.25	12.2119
2021	2021-04-09	58245	949.968	260008	247	0.492661	121687	128.096	12809.6	0.219926	12.1687
2021	2021-04-10	59793.2	981.247	254691	249.915	0.492661	123123	125.476	12547.6	0.209851	12.3123
2021	2021-04-11	60205	906.253	282645	256.148	0.492661	126194	139.248	13924.8	0.23129	12.6194
2021	2021-04-12	59893.5	900	284184	255.765	0.492661	126006	140.006	14000.6	0.233759	12.6006
2021	2021-04-13	63503.5	887.486	284728	252.693	0.492661	124492	140.275	14027.5	0.220893	12.4492
2021	2021-04-14	63109.7	843.724	298756	252.068	0.492661	124184	147.186	14718.6	0.233222	12.4184
2021	2021-04-15	63314	1075.01	229352	246.557	0.492661	121469	112.993	11299.3	0.178465	12.1469
2021	2021-04-16	61572.8	643.731	397449	255.85	0.492661	126048	195.808	19580.8	0.31801	12.6048
2021	2021-04-17	60683.8	568.756	429420	244.235	0.492661	120325	211.559	21155.9	0.348624	12.0325
2021	2021-04-18	56216.2	774.994	294750	228.429	0.492661	112538	145.212	14521.2	0.25831	11.2538
2021	2021-04-19	55724.3	606.265	369091	223.767	0.492661	110241	181.837	18183.7	0.326315	11.0241
2021	2021-04-20	56473	800	265809	212.647	0.492661	104763	130.954	13095.4	0.231887	10.4763
2021	2021-04-21	53906.1	631.269	332222	209.722	0.492661	103322	163.673	16367.3	0.303626	10.3322
2021	2021-04-22	51762.3	893.744	225797	201.804	0.492661	99421.3	111.241	11124.1	0.214908	9.94213
2021	2021-04-23	51093.7	843.724	231312	195.164	0.492661	96149.6	113.959	11395.9	0.223039	9.61496
2021	2021-04-24	50050.9	906.253	223988	202.99	0.492661	100005	110.35	11035	0.220476	10.0005
2021	2021-04-25	49004.3	881.23	245405	216.258	0.492661	106542	120.901	12090.1	0.246716	10.6542
2021	2021-04-26	54021.8	712.476	309274	220.351	0.492661	108558	152.368	15236.8	0.282048	10.8558
2021	2021-04-27	55033.1	887.486	252893	224.439	0.492661	110572	124.591	12459.1	0.226392	11.0572
2021	2021-04-28	54824.7	887.486	256658	227.781	0.492661	112219	126.446	12644.6	0.230636	11.2219
2021	2021-04-29	53555.1	762.518	311853	237.793	0.492661	117152	153.638	15363.8	0.286878	11.7152
2021	2021-04-30	57750.2	906.253	256526	232.477	0.492661	114533	126.38	12638	0.21884	11.4533
2021	2021-05-01	57828.1	868.726	270306	234.822	0.492661	115688	133.169	13316.9	0.230285	11.5688
2021	2021-05-02	56631.1	1156.22	200978	232.375	0.492661	114482	99.0143	9901.43	0.174841	11.4482
2021	2021-05-03	57200.3	1106.19	214564	237.35	0.492661	116933	105.708	10570.8	0.184802	11.6933
2021	2021-05-04	53333.5	1131.22	218571	247.252	0.492661	121812	107.681	10768.1	0.201902	12.1812
2021	2021-05-05	57424	981.247	255905	251.106	0.492661	123710	126.074	12607.4	0.21955	12.371
2021	2021-05-06	56396.5	1062.45	235108	249.79	0.492661	123062	115.829	11582.9	0.205383	12.3062
2021	2021-05-07	57356.4	1075.01	238318	256.195	0.492661	126217	117.41	11741	0.204703	12.6217
2021	2021-05-08	58803.8	1068.76	240808	257.365	0.492661	126794	118.637	11863.7	0.20175	12.6794
2021	2021-05-09	58232.3	1162.49	224200	260.631	0.492661	128403	110.455	11045.5	0.18968	12.8403
2021	2021-05-10	55859.8	1125	231738	260.705	0.492661	128440	114.168	11416.8	0.204384	12.844
2021	2021-05-11	56704.6	1075.01	242983	261.209	0.492661	128688	119.708	11970.8	0.211109	12.8688
2021	2021-05-12	49150.5	1075.01	241056	259.138	0.492661	127667	118.759	11875.9	0.241623	12.7667
2021	2021-05-13	49716.2	1006.26	260584	262.215	0.492661	129183	128.38	12838	0.258225	12.9183
2021	2021-05-14	49880.5	837.521	315848	264.529	0.492661	130323	155.606	15560.6	0.311958	13.0323
2021	2021-05-15	46760.2	768.771	341361	262.428	0.492661	129288	168.175	16817.5	0.359655	12.9288
2021	2021-05-16	46456.1	825.007	312339	257.682	0.492661	126950	153.878	15387.8	0.331232	12.695
2021	2021-05-17	43537.5	756.239	333323	252.072	0.492661	124186	164.215	16421.5	0.377181	12.4186
2021	2021-05-18	42909.4	625	391827	244.892	0.492661	120649	193.038	19303.8	0.449873	12.0649
2021	2021-05-19	37002.4	781.25	299487	233.975	0.492661	115270	147.546	14754.6	0.398747	11.527
2021	2021-05-20	40782.7	700.008	327938	229.559	0.492661	113095	161.562	16156.2	0.396154	11.3095
2021	2021-05-21	37304.7	687.495	319648	219.756	0.492661	108266	157.478	15747.8	0.422141	10.8266
2021	2021-05-22	37536.6	724.988	294370	213.415	0.492661	105141	145.025	14502.5	0.386356	10.5141
2021	2021-05-23	34770.6	743.74	284355	211.486	0.492661	104191	140.091	14009.1	0.4029	10.4191
2021	2021-05-24	38706	787.47	264143	208.005	0.492661	102476	130.133	13013.3	0.33621	10.2476
2021	2021-05-25	38402.2	768.771	272107	209.188	0.492661	103059	134.057	13405.7	0.349085	10.3059
2021	2021-05-26	39294.2	762.518	281996	215.027	0.492661	105935	138.928	13892.8	0.35356	10.5935
2021	2021-05-27	38437	731.232	292842	214.136	0.492661	105496	144.272	14427.2	0.375347	10.5496
2021	2021-05-28	35697.6	743.74	289500	215.313	0.492661	106076	142.626	14262.6	0.399538	10.6076
2021	2021-05-29	34616.1	724.988	300036	217.522	0.492661	107165	147.816	14781.6	0.427016	10.7165
2021	2021-05-30	35678.1	900	241562	217.406	0.492661	107107	119.008	11900.8	0.333561	10.7107
2021	2021-05-31	37332.9	881.23	247444	218.055	0.492661	107427	121.906	12190.6	0.326538	10.7427
2021	2021-06-01	36684.9	887.486	243384	216	0.492661	106415	119.906	11990.6	0.326854	10.6415
2021	2021-06-02	37575.2	1037.46	207176	214.938	0.492661	105892	102.068	10206.8	0.271636	10.5892
2021	2021-06-03	39208.8	918.742	238729	219.331	0.492661	108056	117.613	11761.3	0.299965	10.8056
2021	2021-06-04	36894.4	818.777	269786	220.895	0.492661	108826	132.913	13291.3	0.360253	10.8826
2021	2021-06-05	35552	818.777	266839	218.482	0.492661	107638	131.461	13146.1	0.369772	10.7638
2021	2021-06-06	35862.4	937.5	231299	216.843	0.492661	106830	113.952	11395.2	0.317749	10.683
2021	2021-06-07	33560.7	831.255	261985	217.777	0.492661	107290	129.07	12907	0.384587	10.729
2021	2021-06-08	33472.6	931.291	231863	215.932	0.492661	106381	114.23	11423	0.341264	10.6381
2021	2021-06-09	37345.1	787.47	275981	217.327	0.492661	107069	135.965	13596.5	0.364078	10.7069
2021	2021-06-10	36702.6	737.524	282814	208.582	0.492661	102760	139.332	13933.2	0.379623	10.276
2021	2021-06-11	37334.4	656.264	308136	202.218	0.492661	99625.1	151.807	15180.7	0.406613	9.96251
2021	2021-06-12	35552.5	825.007	238189	196.507	0.492661	96811.6	117.346	11734.6	0.330065	9.68116
2021	2021-06-13	39097.9	825.007	238322	196.617	0.492661	96865.7	117.412	11741.2	0.300303	9.68657
2021	2021-06-14	40218.5	843.724	227980	192.352	0.492661	94764.6	112.317	11231.7	0.279267	9.47646
2021	2021-06-15	40406.3	818.777	233447	191.141	0.492661	94167.8	115.01	11501	0.284635	9.41678
2021	2021-06-16	38347.1	768.771	241523	185.676	0.492661	91475.5	118.989	11898.9	0.310296	9.14755
2021	2021-06-17	38053.5	812.494	225887	183.532	0.492661	90419	111.286	11128.6	0.292445	9.0419
2021	2021-06-18	35787.2	774.994	238107	184.531	0.492661	90911.5	117.306	11730.6	0.327787	9.09115
[truncated: 204 more rows]

## Sheet: Supp Table 1
SCC Sensitivity Analysis (Supplementary Table 1)
Re-estimate BTC's climate damages using two alternative SCC values ($50/t and $150/t CO2e) vs. $100/t CO2e in the baseline estimates
									Damages per coin			Damages per value
						baseline	baseline	baseline	SCC = $50	SCC = $100	SCC = $150	SCC = $50	SCC = $100	SCC = $150
Year	Date	Price	Coins created	kWh/coin	GWh per day	CO2e (kg/kWh)	CO2e (tonnes/day)	CO2e (tonnes/coin)	$/coin	$/coin	$/coin	$/value	$/value	$/value
2016	2016-01-01	434.334	3331.7	894.22	2.97927	0.492661	1467.77	0.440548	22.0274	44.0548	66.0822	0.0507153	0.101431	0.152146
2016	2016-01-02	433.438	3619.3	789.878	2.85881	0.492661	1408.42	0.389142	19.4571	38.9142	58.3713	0.0448902	0.0897804	0.134671
2016	2016-01-03	430.011	3639.24	788.67	2.87016	0.492661	1414.02	0.388548	19.4274	38.8548	58.2821	0.0451788	0.0903576	0.135536
2016	2016-01-04	433.091	4516.58	661.313	2.98688	0.492661	1471.52	0.325804	16.2902	32.5804	48.8705	0.0376137	0.0752275	0.112841
2016	2016-01-05	431.96	3914.44	768.448	3.00805	0.492661	1481.95	0.378585	18.9292	37.8585	56.7877	0.0438217	0.0876435	0.131465
2016	2016-01-06	429.105	3529.94	844.697	2.98173	0.492661	1468.98	0.41615	20.8075	41.615	62.4224	0.0484904	0.0969808	0.145471
2016	2016-01-07	458.048	3694.5	814.157	3.0079	0.492661	1481.88	0.401104	20.0552	40.1104	60.1656	0.043784	0.0875681	0.131352
2016	2016-01-08	453.23	4302.74	725.928	3.12348	0.492661	1538.82	0.357637	17.8818	35.7637	53.6455	0.0394542	0.0789084	0.118363
2016	2016-01-09	447.611	3802.46	829.101	3.15262	0.492661	1553.18	0.408466	20.4233	40.8466	61.2699	0.0456273	0.0912547	0.136882
2016	2016-01-10	447.991	4338.15	722.781	3.13553	0.492661	1544.75	0.356086	17.8043	35.6086	53.4129	0.0397426	0.0794851	0.119228
2016	2016-01-11	448.428	4242.49	743.761	3.1554	0.492661	1554.54	0.366422	18.3211	36.6422	54.9634	0.0408563	0.0817127	0.122569
2016	2016-01-12	435.69	4275.29	766.451	3.2768	0.492661	1614.35	0.377601	18.88	37.7601	56.6401	0.0433337	0.0866673	0.130001
2016	2016-01-13	432.371	3697.43	904.854	3.34564	0.492661	1648.27	0.445787	22.2893	44.5787	66.868	0.0515514	0.103103	0.154654
2016	2016-01-14	430.306	3309.91	981.497	3.24866	0.492661	1600.49	0.483546	24.1773	48.3546	72.5318	0.0561863	0.112373	0.168559
2016	2016-01-15	364.331	3056.01	1037.55	3.17078	0.492661	1562.12	0.511162	25.5581	51.1162	76.6744	0.0701508	0.140302	0.210452
2016	2016-01-16	387.536	3540.74	879.141	3.11281	0.492661	1533.56	0.433119	21.6559	43.3119	64.9678	0.0558811	0.111762	0.167643
2016	2016-01-17	382.299	3774.48	809.357	3.0549	0.492661	1505.03	0.398739	19.937	39.8739	59.8109	0.0521502	0.1043	0.15645
2016	2016-01-18	387.168	4333.07	715.231	3.09915	0.492661	1526.83	0.352367	17.6183	35.2367	52.855	0.0455057	0.0910113	0.136517
2016	2016-01-19	380.149	3318.28	929.428	3.0841	0.492661	1519.42	0.457894	22.8947	45.7894	68.684	0.0602255	0.120451	0.180677
2016	2016-01-20	420.23	3835.74	815.816	3.12926	0.492661	1541.66	0.401921	20.0961	40.1921	60.2882	0.0478216	0.0956431	0.143465
2016	2016-01-21	410.262	3397.71	931.315	3.16434	0.492661	1558.95	0.458823	22.9411	45.8823	68.8234	0.0559183	0.111837	0.167755
2016	2016-01-22	382.492	4397.25	738.979	3.24948	0.492661	1600.89	0.364067	18.2033	36.4067	54.61	0.0475914	0.0951828	0.142774
2016	2016-01-23	387.491	4514.98	748.899	3.38126	0.492661	1665.82	0.368954	18.4477	36.8954	55.3431	0.0476081	0.0952161	0.142824
2016	2016-01-24	402.971	4239.23	790.101	3.34942	0.492661	1650.13	0.389252	19.4626	38.9252	58.3878	0.0482978	0.0965956	0.144893
2016	2016-01-25	391.726	4087.8	838.507	3.42765	0.492661	1688.67	0.4131	20.655	41.31	61.965	0.0527282	0.105456	0.158185
2016	2016-01-26	392.153	3983.08	883.238	3.51801	0.492661	1733.19	0.435137	21.7569	43.5137	65.2706	0.0554806	0.110961	0.166442
2016	2016-01-27	394.972	3860.61	935.854	3.61297	0.492661	1779.97	0.461059	23.053	46.1059	69.1589	0.058366	0.116732	0.175098
2016	2016-01-28	380.289	3644.9	983.145	3.58346	0.492661	1765.43	0.484358	24.2179	48.4358	72.6537	0.0636829	0.127366	0.191049
2016	2016-01-29	379.474	4224.22	848.659	3.58492	0.492661	1766.15	0.418102	20.9051	41.8102	62.7152	0.0550896	0.110179	0.165269
2016	2016-01-30	378.255	4677.49	781.244	3.65426	0.492661	1800.31	0.384889	19.2444	38.4889	57.7333	0.0508769	0.101754	0.152631
2016	2016-01-31	368.767	4526.26	819.066	3.7073	0.492661	1826.44	0.403522	20.1761	40.3522	60.5283	0.0547123	0.109425	0.164137
2016	2016-02-01	373.056	4141.13	904.952	3.74753	0.492661	1846.26	0.445835	22.2917	44.5835	66.8752	0.0597544	0.119509	0.179263
2016	2016-02-02	374.448	4370.21	865.101	3.78067	0.492661	1862.59	0.426202	21.3101	42.6202	63.9303	0.0569107	0.113821	0.170732
2016	2016-02-03	369.949	4481.85	863.485	3.87001	0.492661	1906.6	0.425406	21.2703	42.5406	63.8109	0.0574952	0.11499	0.172486
2016	2016-02-04	389.594	4228.48	927.192	3.92061	0.492661	1931.54	0.456792	22.8396	45.6792	68.5187	0.0586241	0.117248	0.175872
2016	2016-02-05	386.549	4666.41	841.984	3.92904	0.492661	1935.69	0.414813	20.7407	41.4813	62.222	0.053656	0.107312	0.160968
2016	2016-02-06	376.522	4997.4	794.22	3.96903	0.492661	1955.39	0.391281	19.5641	39.1281	58.6922	0.05196	0.10392	0.15588
2016	2016-02-07	376.62	4403.57	934.693	4.11599	0.492661	2027.79	0.460487	23.0244	46.0487	69.0731	0.0611342	0.122268	0.183403
2016	2016-02-08	373.447	3726.13	1131.59	4.21647	0.492661	2077.29	0.557493	27.8746	55.7493	83.6239	0.0746415	0.149283	0.223924
2016	2016-02-09	376.029	4518.56	955.053	4.31546	0.492661	2126.06	0.470518	23.5259	47.0518	70.5777	0.062564	0.125128	0.187692
2016	2016-02-10	381.649	3989.32	1096.89	4.37584	0.492661	2155.81	0.540394	27.0197	54.0394	81.0591	0.0707973	0.141595	0.212392
2016	2016-02-11	379.654	4786.92	950.562	4.55027	0.492661	2241.74	0.468305	23.4153	46.8305	70.2458	0.0616753	0.123351	0.185026
2016	2016-02-12	384.263	4260.99	1067.23	4.54748	0.492661	2240.37	0.525785	26.2893	52.5785	78.8678	0.0684148	0.13683	0.205244
2016	2016-02-13	391.86	3920.15	1128.36	4.42334	0.492661	2179.21	0.5559	27.795	55.59	83.385	0.0709309	0.141862	0.212793
2016	2016-02-14	407.23	4145.2	1085.75	4.50065	0.492661	2217.3	0.534907	26.7454	53.4907	80.2361	0.0656763	0.131353	0.197029
2016	2016-02-15	400.185	3806.26	1158.67	4.4102	0.492661	2172.74	0.570833	28.5417	57.0833	85.625	0.0713212	0.142642	0.213964
2016	2016-02-16	407.488	3497.77	1236.23	4.32404	0.492661	2130.29	0.609042	30.4521	60.9042	91.3562	0.0747312	0.149462	0.224194
2016	2016-02-17	416.322	3805.24	1078.5	4.10396	0.492661	2021.86	0.531337	26.5669	53.1337	79.7006	0.0638133	0.127627	0.19144
2016	2016-02-18	422.373	4287.17	977.252	4.18965	0.492661	2064.08	0.481455	24.0727	48.1455	72.2182	0.056994	0.113988	0.170982
2016	2016-02-19	420.785	3575.3	1176.69	4.20701	0.492661	2072.63	0.579708	28.9854	57.9708	86.9562	0.0688841	0.137768	0.206652
2016	2016-02-20	437.164	3748.35	1120.91	4.20158	0.492661	2069.96	0.552231	27.6116	55.2231	82.8347	0.0631606	0.126321	0.189482
2016	2016-02-21	438.798	3209.7	1301.74	4.17818	0.492661	2058.43	0.641315	32.0658	64.1315	96.1973	0.0730764	0.146153	0.219229
2016	2016-02-22	437.748	3168.91	1315.77	4.16957	0.492661	2054.19	0.648232	32.4116	64.8232	97.2347	0.0740416	0.148083	0.222125
2016	2016-02-23	420.736	3411.09	1237.79	4.22222	0.492661	2080.13	0.609812	30.4906	60.9812	91.4718	0.0724697	0.144939	0.217409
2016	2016-02-24	424.955	2938.03	1378.86	4.05115	0.492661	1995.84	0.679314	33.9657	67.9314	101.897	0.0799277	0.159855	0.239783
2016	2016-02-25	424.544	3901.32	1045.12	4.07735	0.492661	2008.75	0.51489	25.7445	51.489	77.2335	0.0606404	0.121281	0.181921
2016	2016-02-26	432.152	3504.71	1151.98	4.03734	0.492661	1989.04	0.567535	28.3767	56.7535	85.1302	0.0656638	0.131328	0.196991
2016	2016-02-27	432.519	3654.7	1110.57	4.0588	0.492661	1999.61	0.547135	27.3568	54.7135	82.0703	0.0632499	0.1265	0.18975
2016	2016-02-28	433.504	3341.84	1240.74	4.14635	0.492661	2042.75	0.611264	30.5632	61.1264	91.6896	0.0705027	0.141005	0.211508
2016	2016-02-29	437.697	3397.59	1219.72	4.14412	0.492661	2041.65	0.60091	30.0455	60.091	90.1366	0.0686446	0.137289	0.205934
2016	2016-03-01	435.123	3467.09	1201.43	4.16548	0.492661	2052.17	0.5919	29.595	59.19	88.785	0.0680152	0.13603	0.204046
2016	2016-03-02	423.989	3899.68	1082.1	4.21982	0.492661	2078.95	0.533107	26.6553	53.3107	79.966	0.062868	0.125736	0.188604
2016	2016-03-03	421.651	3417.64	1210.61	4.13745	0.492661	2038.36	0.596423	29.8212	59.6423	89.4635	0.0707248	0.14145	0.212174
2016	2016-03-04	410.939	3853.41	1098.8	4.23413	0.492661	2085.99	0.541337	27.0668	54.1337	81.2005	0.0658658	0.131732	0.197597
2016	2016-03-05	400.57	3746.57	1142.09	4.27893	0.492661	2108.07	0.562665	28.1332	56.2665	84.3997	0.070233	0.140466	0.210699
2016	2016-03-06	407.707	3685.33	1160.06	4.2752	0.492661	2106.22	0.571516	28.5758	57.1516	85.7274	0.0700891	0.140178	0.210267
2016	2016-03-07	414.321	3399.6	1287.59	4.37728	0.492661	2156.52	0.634345	31.7172	63.4345	95.1517	0.0765523	0.153105	0.229657
2016	2016-03-08	413.972	3793.41	1119.66	4.24733	0.492661	2092.5	0.551614	27.5807	55.1614	82.7421	0.0666246	0.133249	0.199874
2016	2016-03-09	414.86	4168.73	1048.6	4.37135	0.492661	2153.6	0.516607	25.8303	51.6607	77.491	0.0622628	0.124526	0.186788
2016	2016-03-10	417.131	3890.99	1127.69	4.38784	0.492661	2161.72	0.555572	27.7786	55.5572	83.3357	0.0665944	0.133189	0.199783
2016	2016-03-11	421.69	4031.54	1086.57	4.38056	0.492661	2158.14	0.535313	26.7656	53.5313	80.2969	0.0634723	0.126945	0.190417
2016	2016-03-12	411.624	3620.41	1216.85	4.40548	0.492661	2170.41	0.599493	29.9747	59.9493	89.924	0.0728205	0.145641	0.218462
2016	2016-03-13	414.065	3265.25	1315.09	4.29411	0.492661	2115.54	0.647895	32.3948	64.7895	97.1843	0.0782359	0.156472	0.234708
2016	2016-03-14	416.438	3821.81	1143.17	4.36897	0.492661	2152.42	0.563195	28.1598	56.3195	84.4793	0.0676205	0.135241	0.202862
2016	2016-03-15	416.83	3998.94	1077.2	4.30764	0.492661	2122.21	0.530693	26.5346	53.0693	79.6039	0.0636582	0.127316	0.190975
2016	2016-03-16	417.011	3834.98	1133.29	4.34614	0.492661	2141.18	0.558328	27.9164	55.8328	83.7493	0.0669441	0.133888	0.200832
2016	2016-03-17	420.621	3498.16	1205.46	4.2169	0.492661	2077.51	0.593886	29.6943	59.3886	89.0829	0.0705963	0.141193	0.211789
2016	2016-03-18	409.548	3406.19	1236.23	4.21083	0.492661	2074.51	0.609042	30.4521	60.9042	91.3563	0.0743554	0.148711	0.223066
2016	2016-03-19	410.444	3420.83	1243.54	4.25395	0.492661	2095.76	0.612646	30.6323	61.2646	91.8969	0.0746321	0.149264	0.223896
2016	2016-03-20	413.755	3627.16	1180.58	4.28215	0.492661	2109.65	0.581626	29.0813	58.1626	87.2439	0.0702863	0.140573	0.210859
2016	2016-03-21	413.307	3488.32	1200.49	4.1877	0.492661	2063.12	0.591435	29.5718	59.1435	88.7153	0.0715491	0.143098	0.214647
2016	2016-03-22	418.089	3674.06	1121.53	4.12058	0.492661	2030.05	0.552536	27.6268	55.2536	82.8804	0.0660788	0.132158	0.198236
2016	2016-03-23	418.041	3731.26	1131.28	4.22109	0.492661	2079.57	0.557336	27.8668	55.7336	83.6005	0.0666605	0.133321	0.199982
2016	2016-03-24	416.394	3677.55	1163.86	4.28014	0.492661	2108.66	0.573387	28.6693	57.3387	86.008	0.0688515	0.137703	0.206554
2016	2016-03-25	417.177	3646.5	1186.07	4.32498	0.492661	2130.75	0.584329	29.2164	58.4329	87.6493	0.0700337	0.140067	0.210101
2016	2016-03-26	417.945	3909.29	1100.92	4.30381	0.492661	2120.32	0.54238	27.119	54.238	81.357	0.0648865	0.129773	0.19466
2016	2016-03-27	426.765	3491.3	1268.48	4.42865	0.492661	2181.82	0.624932	31.2466	62.4932	93.7398	0.0732173	0.146435	0.219652
2016	2016-03-28	424.231	4195.37	1047.18	4.39332	0.492661	2164.42	0.515907	25.7953	51.5907	77.386	0.060805	0.12161	0.182415
2016	2016-03-29	416.516	3924.09	1141.75	4.48034	0.492661	2207.29	0.562498	28.1249	56.2498	84.3746	0.0675241	0.135048	0.202572
2016	2016-03-30	414.816	3700.96	1220.1	4.51555	0.492661	2224.64	0.601097	30.0549	60.1097	90.1646	0.0724535	0.144907	0.217361
2016	2016-03-31	416.729	3106.54	1422.53	4.41914	0.492661	2177.14	0.700824	35.0412	70.0824	105.124	0.0840863	0.168173	0.252259
2016	2016-04-01	417.96	3805.84	1149.57	4.37507	0.492661	2155.43	0.566348	28.3174	56.6348	84.9522	0.0677515	0.135503	0.203254
2016	2016-04-02	420.873	3461.42	1260.87	4.3644	0.492661	2150.17	0.621183	31.0591	62.1183	93.1774	0.0737969	0.147594	0.221391
2016	2016-04-03	420.904	3555.72	1234.96	4.39116	0.492661	2163.36	0.608416	30.4208	60.8416	91.2624	0.0722749	0.14455	0.216825
2016	2016-04-04	421.444	4164.36	1048.65	4.36696	0.492661	2151.44	0.51663	25.8315	51.663	77.4945	0.0612928	0.122586	0.183879
2016	2016-04-05	424.03	3869.71	1117.26	4.32347	0.492661	2130.01	0.55043	27.5215	55.043	82.5645	0.0649046	0.129809	0.194714
2016	2016-04-06	423.413	3914.13	1141.41	4.46761	0.492661	2201.02	0.562327	28.1163	56.2327	84.349	0.066404	0.132808	0.199212
2016	2016-04-07	422.745	3518.2	1281.25	4.50769	0.492661	2220.76	0.631221	31.561	63.1221	94.6831	0.0746574	0.149315	0.223972
2016	2016-04-08	420.349	3596.17	1240.99	4.46281	0.492661	2198.66	0.611388	30.5694	61.1388	91.7082	0.0727238	0.145448	0.218172
2016	2016-04-09	419.411	4098.14	1105.66	4.53113	0.492661	2232.31	0.544714	27.2357	54.4714	81.7071	0.0649379	0.129876	0.194814
2016	2016-04-10	421.564	4232.61	1081.09	4.57582	0.492661	2254.33	0.53261	26.6305	53.261	79.8916	0.0631708	0.126342	0.189512
2016	2016-04-11	422.483	3820.8	1199.43	4.58278	0.492661	2257.76	0.590913	29.5457	59.0913	88.637	0.0699334	0.139867	0.2098
2016	2016-04-12	425.19	3718.2	1228.07	4.5662	0.492661	2249.59	0.605021	30.251	60.5021	90.7531	0.0711471	0.142294	0.213441
2016	2016-04-13	423.734	4092.8	1127.71	4.6155	0.492661	2273.88	0.55558	27.779	55.558	83.337	0.0655576	0.131115	0.196673
2016	2016-04-14	424.282	4091.67	1168.44	4.78086	0.492661	2355.34	0.575645	28.7822	57.5645	86.3467	0.0678375	0.135675	0.203512
2016	2016-04-15	429.713	3498.4	1356.82	4.7467	0.492661	2338.52	0.668452	33.4226	66.8452	100.268	0.0777789	0.155558	0.233337
2016	2016-04-16	430.572	3493.96	1329.77	4.64616	0.492661	2288.98	0.655126	32.7563	65.5126	98.2689	0.0760762	0.152152	0.228229
2016	2016-04-17	427.399	3881.09	1212.02	4.70396	0.492661	2317.46	0.597115	29.8558	59.7115	89.5673	0.0698546	0.139709	0.209564
2016	2016-04-18	428.591	3360.35	1388.72	4.66657	0.492661	2299.04	0.684167	34.2084	68.4167	102.625	0.0798159	0.159632	0.239448
2016	2016-04-19	435.509	3737.93	1252.32	4.6811	0.492661	2306.2	0.616971	30.8486	61.6971	92.5457	0.0708334	0.141667	0.2125
2016	2016-04-20	441.389	4139.13	1130.33	4.67858	0.492661	2304.96	0.55687	27.8435	55.687	83.5304	0.0630815	0.126163	0.189244
2016	2016-04-21	449.425	3773.91	1247.03	4.70617	0.492661	2318.55	0.614362	30.7181	61.4362	92.1544	0.0683498	0.1367	0.205049
2016	2016-04-22	445.737	3559.06	1321.6	4.70364	0.492661	2317.3	0.6511	32.555	65.11	97.665	0.0730363	0.146073	0.219109
2016	2016-04-23	450.282	3610.95	1289.42	4.65601	0.492661	2293.84	0.635245	31.7623	63.5245	95.2868	0.0705386	0.141077	0.211616
2016	2016-04-24	458.555	3286.84	1411.23	4.63849	0.492661	2285.21	0.69526	34.763	69.526	104.289	0.0758098	0.15162	0.22743
2016	2016-04-25	461.426	3211.65	1407.65	4.52087	0.492661	2227.26	0.693493	34.6747	69.3493	104.024	0.0751467	0.150293	0.22544
2016	2016-04-26	466.089	3726.99	1193.56	4.4484	0.492661	2191.56	0.588023	29.4012	58.8023	88.2035	0.0630806	0.126161	0.189242
2016	2016-04-27	444.687	3297.51	1314.93	4.33601	0.492661	2136.18	0.647816	32.3908	64.7816	97.1724	0.0728396	0.145679	0.218519
2016	2016-04-28	449.011	3389.87	1268.08	4.29862	0.492661	2117.77	0.624734	31.2367	62.4734	93.7101	0.0695678	0.139136	0.208703
2016	2016-04-29	455.097	3855.01	1132.59	4.36616	0.492661	2151.04	0.557985	27.8993	55.7985	83.6978	0.061304	0.122608	0.183912
2016	2016-04-30	448.318	3703.36	1197.19	4.43363	0.492661	2184.28	0.589809	29.4904	58.9809	88.4713	0.0657802	0.13156	0.197341
2016	2016-05-01	451.875	3880.52	1177.9	4.57087	0.492661	2251.89	0.580306	29.0153	58.0306	87.0459	0.0642109	0.128422	0.192633
2016	2016-05-02	444.669	3862.85	1190.38	4.59825	0.492661	2265.38	0.586453	29.3226	58.6453	87.9679	0.0659426	0.131885	0.197828
2016	2016-05-03	450.304	3772.29	1247.35	4.70535	0.492661	2318.15	0.614519	30.726	61.4519	92.1779	0.0682338	0.136468	0.204701
2016	2016-05-04	446.722	4181.63	1162.76	4.86221	0.492661	2395.43	0.572845	28.6422	57.2845	85.9267	0.0641165	0.128233	0.192349
2016	2016-05-05	447.976	3886.83	1247.71	4.84965	0.492661	2389.23	0.6147	30.735	61.47	92.205	0.0686086	0.137217	0.205826
2016	2016-05-06	459.603	4057.7	1214.15	4.92665	0.492661	2427.17	0.598164	29.9082	59.8164	89.7246	0.065074	0.130148	0.195222
2016	2016-05-07	458.536	3739.27	1310.19	4.89914	0.492661	2413.62	0.645479	32.2739	64.5479	96.8218	0.0703848	0.14077	0.211154
2016	2016-05-08	458.548	4187.45	1176.45	4.92633	0.492661	2427.01	0.579593	28.9796	57.9593	86.9389	0.0631987	0.126397	0.189596
2016	2016-05-09	460.483	4268.68	1179.05	5.03297	0.492661	2479.55	0.580871	29.0436	58.0871	87.1307	0.063072	0.126144	0.189216
2016	2016-05-10	450.895	3953.94	1259.66	4.98062	0.492661	2453.76	0.620587	31.0293	62.0587	93.088	0.0688172	0.137634	0.206452
2016	2016-05-11	452.728	3323	1481.02	4.92143	0.492661	2424.6	0.729641	36.482	72.9641	109.446	0.0805827	0.161165	0.241748
2016	2016-05-12	454.766	3535.81	1375.89	4.86489	0.492661	2396.74	0.677848	33.8924	67.7848	101.677	0.0745271	0.149054	0.223581
2016	2016-05-13	455.67	3734.43	1322.28	4.93796	0.492661	2432.74	0.651436	32.5718	65.1436	97.7154	0.0714811	0.142962	0.214443
2016	2016-05-14	455.671	3612.88	1357.21	4.90345	0.492661	2415.74	0.668647	33.4324	66.8647	100.297	0.0733695	0.146739	0.220109
2016	2016-05-15	457.568	3466.89	1382.37	4.79255	0.492661	2361.1	0.681043	34.0521	68.1043	102.156	0.0744198	0.14884	0.22326
2016	2016-05-16	454.163	3522.06	1353.4	4.76675	0.492661	2348.4	0.666767	33.3383	66.6767	100.015	0.0734061	0.146812	0.220218
2016	2016-05-17	453.783	3554.58	1352.4	4.80722	0.492661	2368.33	0.666276	33.3138	66.6276	99.9414	0.0734135	0.146827	0.22024
2016	2016-05-18	454.619	3839.89	1272.24	4.88526	0.492661	2406.78	0.626784	31.3392	62.6784	94.0176	0.0689351	0.13787	0.206805
2016	2016-05-19	438.715	2988.55	1578.06	4.7161	0.492661	2323.44	0.777447	38.8724	77.7447	116.617	0.0886051	0.17721	0.265815
2016	2016-05-20	442.676	3744.46	1265.98	4.74041	0.492661	2335.42	0.6237	31.185	62.37	93.555	0.0704466	0.140893	0.21134
2016	2016-05-21	443.188	3479.89	1364.58	4.7486	0.492661	2339.45	0.672278	33.6139	67.2278	100.842	0.0758457	0.151691	0.227537
2016	2016-05-22	439.323	4602.77	1081.24	4.97669	0.492661	2451.82	0.532684	26.6342	53.2684	79.9026	0.0606255	0.121251	0.181877
2016	2016-05-23	444.155	4512.9	1149.69	5.18844	0.492661	2556.15	0.566408	28.3204	56.6408	84.9613	0.0637625	0.127525	0.191287
2016	2016-05-24	445.981	3695.87	1398.49	5.16866	0.492661	2546.4	0.688984	34.4492	68.8984	103.348	0.0772436	0.154487	0.231731
2016	2016-05-25	449.599	3443.03	1534.01	5.28165	0.492661	2602.06	0.755749	37.7875	75.5749	113.362	0.084047	0.168094	0.252141
2016	2016-05-26	453.384	3350.22	1562.19	5.23367	0.492661	2578.43	0.769629	38.4815	76.9629	115.444	0.0848761	0.169752	0.254628
2016	2016-05-27	473.464	3490.35	1501.14	5.23952	0.492661	2581.31	0.739556	36.9778	73.9556	110.933	0.0781006	0.156201	0.234302
2016	2016-05-28	530.04	3308.04	1506.2	4.98256	0.492661	2454.71	0.742045	37.1023	74.2045	111.307	0.069999	0.139998	0.209997
2016	2016-05-29	526.233	3697.94	1303.06	4.81865	0.492661	2373.96	0.641969	32.0985	64.1969	96.2954	0.0609967	0.121993	0.18299
2016	2016-05-30	533.864	3581.18	1341.77	4.80511	0.492661	2367.29	0.661036	33.0518	66.1036	99.1554	0.0619105	0.123821	0.185732
2016	2016-05-31	531.386	3185.69	1486.9	4.7368	0.492661	2333.64	0.732538	36.6269	73.2538	109.881	0.0689271	0.137854	0.206781
2016	2016-06-01	536.92	3578.73	1333.6	4.77258	0.492661	2351.26	0.657011	32.8506	65.7011	98.5517	0.0611834	0.122367	0.18355
2016	2016-06-02	537.972	3470.89	1372.72	4.76454	0.492661	2347.31	0.676284	33.8142	67.6284	101.443	0.0628549	0.12571	0.188565
2016	2016-06-03	569.194	3525.03	1364.87	4.8112	0.492661	2370.29	0.672417	33.6208	67.2417	100.863	0.0590675	0.118135	0.177202
2016	2016-06-04	572.727	2978.62	1563	4.65559	0.492661	2293.63	0.770032	38.5016	77.0032	115.505	0.067225	0.13445	0.201675
2016	2016-06-05	574.977	4226.67	1134.49	4.79511	0.492661	2362.36	0.558919	27.946	55.8919	83.8379	0.0486036	0.0972072	0.145811
2016	2016-06-06	585.537	4260.26	1180.04	5.02727	0.492661	2476.74	0.58136	29.068	58.136	87.204	0.0496433	0.0992866	0.14893
2016	2016-06-07	576.597	3501.54	1431.84	5.01366	0.492661	2470.04	0.705414	35.2707	70.5414	105.812	0.0611705	0.122341	0.183511
2016	2016-06-08	581.645	3744.58	1343.51	5.03088	0.492661	2478.52	0.661895	33.0947	66.1895	99.2842	0.0568985	0.113797	0.170696
2016	2016-06-09	574.63	4004.76	1283.19	5.13887	0.492661	2531.72	0.632177	31.6089	63.2177	94.8266	0.0550073	0.110015	0.165022
2016	2016-06-10	577.47	3565.99	1474.9	5.2595	0.492661	2591.15	0.726629	36.3314	72.6629	108.994	0.0629148	0.12583	0.188745
2016	2016-06-11	606.727	3922.88	1315.65	5.16115	0.492661	2542.7	0.648171	32.4086	64.8171	97.2257	0.0534154	0.106831	0.160246
2016	2016-06-12	672.784	3630.5	1381.3	5.01483	0.492661	2470.61	0.680515	34.0258	68.0515	102.077	0.0505746	0.101149	0.151724
2016	2016-06-13	704.376	4035.37	1264.12	5.10119	0.492661	2513.16	0.622783	31.1391	62.2783	93.4174	0.0442081	0.0884163	0.132624
2016	2016-06-14	685.559	3290.29	1531.67	5.03963	0.492661	2482.83	0.754594	37.7297	75.4594	113.189	0.0550349	0.11007	0.165105
2016	2016-06-15	694.469	3827.11	1300.76	4.97814	0.492661	2452.54	0.640833	32.0416	64.0833	96.1249	0.0461383	0.0922767	0.138415
2016	2016-06-16	766.308	3755.12	1332.09	5.00217	0.492661	2464.38	0.656271	32.8136	65.6271	98.4407	0.0428203	0.0856407	0.128461
2016	2016-06-17	748.909	3682.08	1347.64	4.96212	0.492661	2444.64	0.663929	33.1965	66.3929	99.5894	0.0443264	0.0886528	0.132979
2016	2016-06-18	756.227	3938.1	1276.96	5.02881	0.492661	2477.5	0.629111	31.4555	62.9111	94.3666	0.0415953	0.0831907	0.124786
2016	2016-06-19	763.781	4424.08	1155.37	5.11143	0.492661	2518.21	0.569205	28.4602	56.9205	85.3807	0.0372623	0.0745246	0.111787
2016	2016-06-20	737.226	4096.68	1287.36	5.27391	0.492661	2598.25	0.634234	31.7117	63.4234	95.1351	0.0430149	0.0860298	0.129045
2016	2016-06-21	666.652	3754.37	1411.33	5.29866	0.492661	2610.45	0.695308	34.7654	69.5308	104.296	0.0521492	0.104298	0.156448
2016	2016-06-22	596.116	3209.4	1631.53	5.23624	0.492661	2579.7	0.803794	40.1897	80.3794	120.569	0.0674193	0.134839	0.202258
2016	2016-06-23	623.977	3484.95	1502.58	5.23643	0.492661	2579.79	0.740264	37.0132	74.0264	111.04	0.0593182	0.118636	0.177955
2016	2016-06-24	665.299	3227.73	1588.3	5.12661	0.492661	2525.68	0.782495	39.1248	78.2495	117.374	0.0588078	0.117616	0.176423
2016	2016-06-25	665.123	4050.89	1265.31	5.12565	0.492661	2525.21	0.623372	31.1686	62.3372	93.5058	0.0468614	0.0937228	0.140584
2016	2016-06-26	629.367	3684.76	1380.26	5.08593	0.492661	2505.64	0.680001	34.0001	68.0001	102	0.0540226	0.108045	0.162068
2016	2016-06-27	655.275	3650.54	1389.34	5.07185	0.492661	2498.7	0.684476	34.2238	68.4476	102.671	0.0522282	0.104456	0.156684
[truncated: 2,021 more rows]

## Sheet: Supp Table 2
Share of Renewables Used in BTC Mining Sensitivity Analysis (Supplementary Table 2)
[truncated: 2,204 more rows]

## Sheet: Supp Table 3
Bitcoin Climate Damage Estimates Using Alternative Emissions Factors from Literature (Supplementary Table 3)
[truncated: 2,214 more rows]

[truncated: 4 more sheets: Mining Rigs, Comparison to Other Commodities, Other Commodity Prices, Social Cost of Carbon]
